# Supplementary material for: Microbial transcriptome patterns highlight increased pedogenesis-related activity in arid soils under simulated humid conditions
Source: Environ Microbiome. 2025 Mar 17;20:31. doi: 10.1186/s40793-025-00689-3 (PMC11917034; doi:10.1186/s40793-025-00689-3)
Supplement: Supplementary file 2 — Additional file 2. [file 40793_2025_689_MOESM2_ESM.xlsx]

## Sheet: Table of contents
	Microbial transcriptome patterns highlight increased pedogenesis-related activity in arid compared to semiarid soils under simulated humid conditions.
	Victoria Rodríguez, Alexander Bartholomäus, Susanne Liebner, Romulo Oses, Thomas Scholten, and Dirk Wagner.
	Sheets:
	Table S1. Soil physicochemical properties for the climate simulation experiment of Pan de Azúcar (PA) and Santa Gracia (SG) in T0 (original samples), and after two weeks (T1) and sixteen weeks (T2).
	Table S2. KEGG Ortholog (KO) numbers and corresponding values for gene and transcript counts of enzymes involved in soil formation processes, including weathering, nutrient cycling, and aggregate formation.
	Table S3. Overview of RNA read mapping and processing statistics
	Table S4. Statistical comparison of soil physicochemical properties between Pan de Azúcar and Santa Gracia sites, and for each site at different time points
	Table S5. Contig statistics.
	Table S6. List of high-quality MAGs extracted after binning and refinement.
	Table S7. Relative abundances (%) of dominant bacterial phyla and families in Pan de Azúcar and Santa Gracia.
	Table S8. Phyla abundance and its association with soil formation functions in the metatranscriptome.
	Table S9. Differential expression analysis by DESeq2 compares mean expression levels between Pan de Azúcar and Santa Gracia sites across time points (two and 16 weeks) and treatments (in situ and plant).

## Sheet: Table S1
	Table S1. Soil physicochemical properties for the climate simulation experiment of Pan de Azúcar (PA) and Santa Gracia (SG) in T0 (original samples), and after two weeks (T1) and sixteen weeks (T2).
	Site	Horizon	Time	Treatment	Replicate	Mass 250	Mass 250-53	Mass 53	MWD	Nbulk	TOC	Ct 250	Ct 250-53	Ct 53	Nt 250	Nt 250-53	Nt 53	pH	EC	Sulfate	Phosphate	Nitrate	Sodium
						[%]	[%]	[%]	[mm]	[%]	[%]	[%]	[%]	[%]	[%]	[%]	[%]		[μS cm-1]	[mg L-1]	[mg L-1]	[mg L-1]	[mg L-1]
	PA	A horizon	T0	Original	1	0.502022	0.46017	0.0378083	0.635492	0.0238668	0.123859	0.925	0.962	0.791	0.022	0.044	0.044	7.9	1777	45.1544	n.d.	12.0845	112.11
	PA	A horizon	T0	Original	2	0.491119	0.448932	0.0599499	0.62211	0.0254496	0.116411	0.996	0.901	0.782	0.022	0.04	0.044	7.93	1844	45.8446	n.d.	12.0101	107.511
	PA	A horizon	T0	Original	3	0.490625	0.426604	0.0827708	0.618777	0.0244079	0.12839	0.985	0.936	0.784	0.022	0.041	0.046	7.92	1806	48.897	n.d.	12.5674	106.666
	PA	A horizon	T1	InSitu	1	0.512286	0.387574	0.100141	0.637692	0.0426078	0.15244	0.806	0.735	0.748	0.022	0.036	0.043	7.88	483	11.939	n.d.	1.62828	26.2153
	PA	A horizon	T1	InSitu	2	0.545592	0.35315	0.101258	0.669976	0.0198706	0.151954	0.954	0.728	0.748	0.022	0.036	0.042	7.85	35.1	26.5594	n.d.	5.02457	79.2494
	PA	A horizon	T1	InSitu	3	0.532502	0.360171	0.107326	0.656475	0	0.144971	0.894	0.78	0.75	0.022	0.037	0.044	7.88	311	16.4068	n.d.	3.22895	44.1541
	PA	A horizon	T1	Plant	1	0.583644	0.328201	0.0881545	0.708658	0.0432749	0.153395	0.927	0.914	0.838	0.025	0.04	0.048	7.88	386	15.0128	n.d.	1.91043	19.6387
	PA	A horizon	T1	Plant	2	0.543877	0.311236	0.144887	0.662854	0.0462327	0.165282	0.922	0.883	0.811	0.021	0.039	0.045	7.82	67.3	25.8636	n.d.	6.94524	31.864
	PA	A horizon	T1	Plant	3	0.501304	0.388709	0.109987	0.625771	0.0176623	0.163247	1.009	0.912	0.831	0.024	0.04	0.044	7.85	673	11.6044	n.d.	1.26873	91.9029
	PA	A horizon	T3	InSitu	1	0.49953	0.38749	0.11298	0.62367	0.0243609	0.11564	0.799	0.762	0.921	0.019	0.034	0.034	7.58	54.2	5.62515	n.d.	1.95663	13.9322
	PA	A horizon	T3	InSitu	2	0.49798	0.40292	0.0991	0.623896	0	0.0953233	0.867	0.883	0.697	0.021	0.035	0.035	7.54	33.5	4.74255	n.d.	1.11396	9.91825
	PA	A horizon	T3	InSitu	3	0.48375	0.41021	0.10604	0.609176	0.0311495	0.13053	0.967		0.861	0.021	0.036	0.039	7.82	0.3	4.58833	n.d.	n.d.	8.818
	PA	A horizon	T3	Plant	1	0.66324	0.23854	0.09822	0.784887	0.0250912	0.133758	0.835	0.899	0.955	0.022	0.038	0.046	7.88	140.4	4.28378	n.d.	0.781862	6.90303
	PA	A horizon	T3	Plant	2	0.698553	0.263787	0.0376596	0.826834	0.0432307	0.146966	0.978	0.864	0.794	0.024	0.018	0.041	7.86	162.2	4.28668	n.d.	0.927792	6.35321
	PA	A horizon	T3	Plant	3	0.61134	0.28596	0.1027	0.733802	0.0307648	0.103804	1.043	0.85	0.793	0.02	0.019	0.04	7.85	2.3	4.41933	n.d.	0.567214	8.91666
	SG	A horizon	T0	Original	1	0.6782	0.23986	0.08194	0.801485	0.0702983	1.09936	0.473	0.978	1.494	0.035	0.085	0.148	6.34	116.6	2.06817	3.38578	4.70724	4.80499
	SG	A horizon	T0	Original	2	0.5642	0.35978	0.07602	0.691246	0.0934584	1.16979	0.463	1.063	1.473	0.033	0.09	0.146	6.39	123.8	1.98131	3.80435	4.7895	3.79876
	SG	A horizon	T0	Original	3	0.5626	0.35222	0.08518	0.688544	0.0703666	0.920361	0.544	1.035	1.554	0.037	0.086	0.155	6.48	125.3	1.87554	3.6953	2.33018	4.26351
	SG	A horizon	T1	InSitu	1	0.553301	0.37251	0.0645864	0.68061	0.0841427	0.928644	0.409	1.052	1.606	0.033	0.092	0.157	6.54	78.7	1.6202	3.77828	6.00748	5.01783
	SG	A horizon	T1	InSitu	2	0.596551	0.373771	0.02215	0.728334	0.0741005	0.836098	0.449	1.228	1.579	0.032	0.099	0.158	6.5	100.1	2.43453	3.24841	6.37205	4.75607
	SG	A horizon	T1	InSitu	3	0.586053	0.336434	0.0684498	0.712094	0.0806309	0.952132	0.601	1.39	1.635	0.044	0.112	0.167	6.44	108.3	1.18492	3.36448	9.13923	4.32367
	SG	A horizon	T1	Plant	1	0.492684	0.432331	0.0631389	0.621441	0.0958051	0.872879	0.538	1.158	1.446	0.038	0.096	0.137	6.39	82.8	0.489366	2.85775	1.46039	3.84545
	SG	A horizon	T1	Plant	2	0.610999	0.319955	0.0585988	0.737401	0.101658	0.930952	0.589	0.974	1.434	0.041	0.083	0.143	6.45	96.8	0.904377	3.18808	3.82542	3.73542
	SG	A horizon	T1	Plant	3	0.604835	0.332255	0.0521559	0.732158	0.0776772	0.768628	0.411	1.254	1.529	0.035	0.104	0.155	6.43	124.6	0.976986	3.14892	6.10766	4.59067
	SG	A horizon	T3	InSitu	1	0.703697	0.252751	0.043552	0.831105	0.0625617	0.662238	0.49	0.937	1.528	0.041	0.084	0.156	6.92	21.7	0.881853	3.40575	2.37928	2.75294
	SG	A horizon	T3	InSitu	2	0.589336	0.342535	0.0681288	0.716703	0.108074	1.19112	0.433	1.012	1.501	0.035	0.092	0.157	7.07	11.9	1.36496	4.27857	1.49186	3.76598
	SG	A horizon	T3	InSitu	3	0.593871	0.343207	0.0629226	0.721768	0.0786276	0.833469	0.504	1.011	1.505	0.042	0.092	0.156	6.79	19.7	1.02912	4.92653	2.87249	5.5232
	SG	A horizon	T3	Plant	1	0.708831	0.24909	0.0420781	0.836288	0.0773935	1.11195	0.615	1.084	1.753	0.051	0.096	0.178	6.44	7.9	1.28007	2.39094	0.347015	4.76554
	SG	A horizon	T3	Plant	2	0.751288	0.21007	0.0386415	0.878049	0.0779748	0.822229	0.719	1.246	1.674	0.06	0.108	0.172	6.48	95.5	1.48006	2.14829	0.408479	2.95499
	SG	A horizon	T3	Plant	3	0.774851	0.190442	0.0347073	0.901479	0.0760591	0.781333	0.642	0.911	1.584	0.055	0.081	0.161	6.55	0.8	0.791085	2.25186	n.d.	2.77161

## Sheet: Table S2
	Table S2. KEGG Ortholog (KO) numbers and corresponding values for gene and transcript counts of enzymes involved in soil formation processes, including weathering, nutrient cycling, and aggregate formation.
					Metagenomic (DNA)						Metatranscriptomic (RNA)
	Metabolism	KEGG	Pathway/ Module/ Gene	Name	PA (T0)	PA (T1) in situ	PA (T3) in situ	SG (T0)	SG (T1) in situ	SG (T3) in situ	PA (T1) in situ	PA (T1) plant	PA (T3) in situ	PA (T3) plant	SG (T1) in situ	SG (T1) plant	SG (T3) in situ	SG (T3) plant
	Carbon metabolism	M00165	Calvin cycle	Reductive pentose phosphate cycle (Calvin cycle)	0.868541	0.714715	0.623462	0.735667	0.670887	0.657051	1.67799	1.75277	0.714928	0.759165	0.594189	0.640586	0.550448	0.567555
	Carbon metabolism	ko:K00927	pgk	Phosphoglycerate kinase	0.0639989	0.0598555	0.0606626	0.0670343	0.0650169	0.0616755	0.0663957	0.0795412	0.0334588	0.0484853	0.0378659	0.0241319	0.026361	0.0271897
	Carbon metabolism	ko:K00855	prk	Phosphoribulokinase	0.0421153	0.0270784	0.00913107	0.0139149	0.00458623	0.00360576	0.0614	0.0690831	0.0153186	0.00933514	0.00395928	0.00681779	0.00263543	0.00603918
	Carbon metabolism	ko:K01601	rbcl	RuBisCO large chain	0.0410816	0.0161811	0.00581695	0.0150346	0.00700319	0.00739059	0.268292	0.270822	0.0592599	0.0457726	0.0140891	0.0356766	0.0210902	0.0141033
	Carbon metabolism	ko:K01602	rbcs	RuBisCO small chain	0.0124426	0.00458441	0.000412657	0.00325231	0.000866936	0.000869555	0.0878353	0.0751356	0.0169295	0.0120443	0.0008775	0.007345	0.0036896	0
	Carbon metabolism	M00163	Photosystem I	Photosystem I	0.000652947	0.00121325	0.000522699	0.000157469	0.000100543	0.000299536	0.0360668	0.0671698	0.0138328	0.0310558	0	0.0130998	0.00193763	0.00151889
	Carbon metabolism	M00161	Photosystem II	Photosystem II	0.000603081	0.000711285	0.000386307	0.000339731	0.000253921	0.000778453	0.0683351	0.0560442	0.0213812	0.00788997	0.00229537	0.00654991	0	0.00455668
	Carbon metabolism	ko:K06281	hhyl	Hydrogenase large subunit	0.18223	0.093188	0.0300638	0.0422996	0.00959356	0.0164051	1.44157	1.10035	0.172133	0.126779	0.258884	0.333161	0.17135	0.29509
	Carbon metabolism	ko:K06282	hhys	Hydrogenase small subunit	0.119151	0.0645509	0.0200124	0.0218233	0.00489758	0.0108877	0.718082	0.499258	0.106827	0.072875	0.0942154	0.109654	0.128649	0.119847
	Carbon metabolism	M00173	rTCA	Reductive citrate cycle (Arnon-Buchanan cycle)	1.80547	1.76458	1.76903	2.1092	2.05767	2.16693	1.38536	1.5226	1.62667	1.69579	1.8835	1.2848	1.33252	1.36731
	Carbon metabolism	ko:K00169	porA	Pyruvate:ferredoxin oxidoreductase alpha subunit	0.00129475	0.000905119	0.000525965	0.00143064	0.00161369	0.00967298	0.00520309	0.0038532	0.00322514	0.00331124	0.0246542	0	0.00474377	0.00603918
	Carbon metabolism	ko:K00170	porB	Pyruvate:ferredoxin oxidoreductase beta subunit	0.00133254	0.00206184	0.000299185	0.00015714	0.000467167	0.00379123	0.0181084	0.0145859	0.00403225	0.00240818	0.0127694	0.00262407	0.00316251	0.00403207
	Carbon metabolism	ko:K00031	idh1	Isocitrate dehydrogenase	0.0543243	0.0639333	0.066058	0.0832957	0.0975202	0.0910778	0.06827	0.094954	0.064096	0.0858258	0.149694	0.0870976	0.0801372	0.0866092
	Carbon metabolism	ko:K00174	korA	2-oxoglutarate:ferredoxin oxidoreductase subunit alpha	0.023096	0.0322053	0.0681026	0.0829347	0.0818118	0.0988392	0.0345524	0.0333029	0.134239	0.0849228	0.0946577	0.0703047	0.0616892	0.0856011
	Carbon metabolism	ko:K00175	korB	2-oxoglutarate:ferredoxin oxidoreductase subunit beta	0.0135759	0.0186285	0.0382882	0.0443853	0.0434272	0.0543167	0.0214371	0.0118341	0.0786075	0.0463747	0.0567918	0.0262347	0.0448158	0.0574034
	Carbon metabolism	ko:K15230	acIA	ATP-citrate lyase alpha-subunit	0	9.77413e-06	4.07379e-05	5.02058e-05	1.77443e-05	0.000166261	0	0	0.000807112	0	0	0	0	0
	Carbon metabolism	ko:K15231	acIB	ATP-citrate lyase beta-subunit	0	0	4.07379e-05	1.00108e-05	0	5.76061e-05	0	0	0	0	0	0	0	0
	Carbon metabolism	ko:K15232	ccsA	Citryl-CoA synthetase	0.0189369	0.00910023	0.00121059	0.00406789	0.00132352	0.000549833	0.00728483	0.00330423	0.000807112	0.000903066	0	0	0	0
	Carbon metabolism	ko:K15234	ccl	Citryl-CoA lyase	3.09496e-05	4.56688e-05	0.000290113	0.000180498	0.000102589	0.000274917	0	0	0	0	0	0	0	0
	Carbon metabolism	ko:K01595	ppc	Phosphoenolpyruvate carboxylase	0.111932	0.0960437	0.0706734	0.0695813	0.072328	0.062353	0.0407951	0.0412838	0.0298301	0.0280054	0.0281783	0.0141688	0.00685211	0.00805521
	Carbon metabolism	M00374	DC/HB	Dicarboxylate-hydroxybutyrate cycle	1.2623	1.22563	1.24415	1.45626	1.39456	1.31306	1.12087	1.16024	1.04064	1.08748	1.33233	0.944135	0.947773	0.939361
	Carbon metabolism	ko:K14534	abfD	4-hydroxybutyryl-CoA dehydratase	0.000508361	0.0010064	0.00534541	0.00452914	0.00647235	0.00714128	0.00228916	0.00165038	0.00523961	0.00451879	0.0167287	0.0125931	0.0142381	0.00201603
	Carbon metabolism	M00375	HP/HB	Hydroxypropionate-hydroxybutylate cycle	0.645781	0.583504	0.549855	0.704727	0.591945	0.572272	0.515355	0.497123	0.411856	0.401765	0.455964	0.386536	0.377949	0.408219
	Carbon metabolism	ko:K01962	accA	Acetyl-CoA carboxylase carboxyl transferase subunit alpha	0.0297929	0.0426516	0.0515496	0.0443619	0.0512372	0.0454813	0.0372563	0.0335774	0.0270085	0.0310191	0.0462267	0.0309556	0.0131839	0.0261817
	Carbon metabolism	ko:K02160	accB	Acetyl-CoA carboxylase biotin carboxyl carrier protein	0.0150114	0.0195793	0.0248091	0.0161478	0.0205246	0.0224465	0.0170662	0.0261454	0.0241869	0.0313201	0.0184907	0.00787221	0.00579794	0
	Carbon metabolism	ko:K01961	accC	Acetyl-CoA carboxylase, biotin carboxylase subunit	0.0589883	0.0822219	0.0891804	0.093925	0.106275	0.105552	0.0543251	0.0679816	0.0616779	0.0855248	0.0422674	0.0487969	0.0253068	0.0453162
	Carbon metabolism	ko:K01963	accD	Acetyl-CoA carboxylase carboxyl transferase subunit beta	0.0249471	0.036123	0.0532181	0.0434628	0.0495776	0.0441133	0.0314285	0.0379795	0.0346694	0.0277044	0.0268585	0.0230834	0.00896045	0.0221585
	Nitrogen metabolism	M00175	Nitrogen fixation	Nitrogen fixation	1.10202e-05	1.10916e-05	0.00133306	0.000635013	0.000666571	0.00365317	0	0	0	0	0	0	0	0
	Nitrogen metabolism	ko:K02586	nifD	Nitrogenase molybdenum-iron protein alpha chain	0	0	0	0	0	0.001	0	0	0	0	0	0	0	0
	Nitrogen metabolism	ko:K02588	nifH	Nitrogenase iron protein	0	0	0	0	0	0.001	0	0	0	0	0	0	0	0
	Nitrogen metabolism	ko:K02591	nifK	Nitrogenase molybdenum-iron protein beta chain	0	0	0	0	0	0.001	0	0	0	0	0	0	0	0
	Nitrogen metabolism	M00804	Nitrification	Complete nitrification	0.000448247	0.00050737	0.00499911	0.0230208	0.0206971	0.0474198	0.119904	0.106526	0.221959	0.344582	1.15396	0.521931	0.983631	0.393044
	Nitrogen metabolism	ko:K10535	Hao	Hydroxylamine oxidoreductase/hydrazine oxidoreducatse	0	0	0.000371754	0.000391029	0.000406926	0.000191864	0	0	0.0104825	0.0180682	0.0365461	0	0	0
	Nitrogen metabolism	ko:K10945	amoB	Ammonia monooxygenase subunit B	1.02595e-05	1.63464e-05	0.000231233	0.000354323	0.000442415	0.000217311	0	0	0.00241803	0.0060239	0.0598806	0.0283316	0.0384907	0.0191345
	Nitrogen metabolism	ko:K10946	amoC	Ammonia monooxygenase subunit C	2.75298e-05	3.58947e-05	0.000276589	0.000437898	0.000406926	0.00036437	0.0468303	0.0465128	0.0487774	0.0478798	0.229386	0.177862	0.17979	0.115815
	Nitrogen metabolism	ko:K10944	amoA	Ammonia monooxygenase subunit A	1.70992e-05	1.31445e-05	0.000117926	0.000327627	0.000445844	0.000108655	0.0312211	0.0214688	0.024994	0.014757	0.127238	0.113854	0.129704	0.0493482
	Nitrogen metabolism	M00531	Assimilatory nitrate reduction	Assimilatory nitrate reduction	0.146863	0.0809141	0.0792887	0.17385	0.12996	0.133926	0.107562	0.0817142	0.0918039	0.0675377	0.0361315	0.0757063	0.0736547	0.0728397
	Nitrogen metabolism	ko:K00372	nasA	Assimilatory nitrate reductase catalytic subunit	0.014	0.009	0.02	0.043	0.042	0.05	0.002	0.001	0.001	0.005	0.014	0.014	0.015	0.022
	Nitrogen metabolism	ko:K00360	nasB	Assimilatory nitrate reductase electron transfer subunit	0.006	0.002	0.001	0.012	0.007	0.004	0.001	0.001	0	0.002	0	0.001	0.007	0.004
	Nitrogen metabolism	ko:K00367	narB	Ferredoxin-nitrate reductase	0.002	0.002	0.002	0.005	0.005	0.004	0	0	0	0	0.001	0.001	0.002	0.003
	Nitrogen metabolism	ko:K00366	nirA	Ferredoxin-nitrite reductase	0.07	0.036	0.025	0.061	0.034	0.029	0.068	0.051	0.057	0.035	0.013	0.039	0.018	0.022
	Nitrogen metabolism	ko:K01915	glnA	Glutamine synthetase	0.194	0.151	0.136	0.24	0.199	0.176	0.181	0.193	0.166	0.17	0.361	0.391	0.345	0.339
	Nitrogen metabolism	M00530	Dissimilatory nitrate reduction	Dissimilatory nitrate reduction	0.0783925	0.0490348	0.0752741	0.193494	0.158783	0.21062	0.0272087	0.0213926	0.102489	0.224301	0.71406	0.116469	0.407026	0.180587
	Nitrogen metabolism	ko:K00362	nirb	Nitrite reductase (NADH) large subunit	0.037	0.018	0.026	0.05	0.053	0.041	0.01	0.008	0.005	0.006	0.004	0.013	0.017	0.025
	Nitrogen metabolism	ko:K00363	nirD	Nitrite reductase (NADH) small subunit	0.009	0.007	0.007	0.006	0.006	0.007	0.006	0.004	0.003	0.003	0.001	0.001	0.002	0.002
	Nitrogen metabolism	ko:K03385	nrfA	Nitrite reductase (cytochrome c-552)	0	0.001	0.001	0.003	0.003	0.017	0	0	0	0	0.006	0.002	0.003	0.005
	Nitrogen metabolism	ko:K15876	nrfH	Cytochrome c nitrite reductase small subunit	0	0	0	0.001	0.001	0.007	0	0	0	0	0	0	0.001	0.003
	Nitrogen metabolism	M00529	Denitrification	Denitrification	0.101002	0.0884302	0.0954447	0.155067	0.126479	0.252919	0.245182	0.154015	0.277295	0.525994	2.43123	0.152136	0.471949	0.242808
	Nitrogen metabolism	ko:K00370	narG	Nitrate reductase alpha	0.000164837	0.000183012	0.0013465	0.0100444	0.00839037	0.0191029	0.00041736	0.000548968	0.0314443	0.0587235	0.294545	0.0393491	0.107032	0.0503562
	Nitrogen metabolism	ko:K00371	narH	Nitrate reductase beta	5.83084e-05	5.22411e-05	0.000648343	0.0040779	0.00375106	0.0103889	0.00041736	0	0.0241869	0.065045	0.138245	0.0167869	0.0801372	0.0261817
	Nitrogen metabolism	ko:K00374	narI	Nitrate reductase gamma subunit	1.02595e-05	1.31445e-05	9.0712e-06	0.00118992	0.00125627	0.00310714	0	0	0	0	0.0303755	0	0	0
	Nitrogen metabolism	ko:K02567	napA	Periplasmic nitrate reductase	0.0027853	0.00231664	0.00814726	0.0571571	0.0298668	0.0284689	0.000624775	0.000548968	0.00201447	0.00421431	0.0673639	0.0125931	0.0105417	0.00805521
	Nitrogen metabolism	ko:K02568	napB	Cytochrome c-type protein	1.02595e-05	2.61205e-05	0.000136068	0.000314128	0.000555591	0.00140643	0	0	0	0	0.00660582	0	0	0
	Nitrogen metabolism	ko:K00368	nirk	Nitrite reductase (NO-forming)	0.0529164	0.0400082	0.0349558	0.0228663	0.0214199	0.0322218	0.151317	0.0916498	0.105616	0.180987	0.22146	0.0309556	0.0532491	0.0443171
	Nitrogen metabolism	ko:K15864	nirS	Nitrite reductase (NO-forming)	3.41985e-06	6.57226e-06	0.000190495	9.69231e-05	0.000513094	0.00168775	0	0	0	0	0.392727	0	0	0.00805521
	Nitrogen metabolism	ko:K00376	nosZ	Nitrous oxide reductase	0.0048974	0.00763967	0.00230771	0.00172808	0.00375106	0.0181248	0.00686747	0.00522909	0.00282159	0.00210715	0.369828	0.00157564	0.0036896	0.0070472
	Nitrogen metabolism	ko:K02305	norC	Nitric-oxide reductase	0.00550869	0.00802524	0.0106092	0.00305846	0.00513824	0.00990949	0.00770219	0.0063305	0.0145115	0.0123454	0.0717655	0.00314529	0	0.00503116
	Nitrogen metabolism	ko:K04561	norB	Nitric-oxide reductase	0.000721246	0.00073188	0.000865887	0.00495703	0.0101208	0.0376561	0.000207415	0	0	0	0.273408	0.00524814	0.00210834	0.0120873
	Phosphorous metabolism	ko:K01077	phoA	Alkaline phosphatase	0.0383032	0.0464093	0.0523476	0.0282443	0.0302703	0.0301312	0.0330954	0.0244951	0.0479703	0.0403542	0.00836784	0.0115447	0.00527085	0.00906323
	Phosphorous metabolism	ko:K01113	phoD	Alkaline phosphatase	0.130378	0.0694392	0.063138	0.0423664	0.046092	0.0555187	0.0374663	0.088349	0.0338623	0.0340293	0.0118849	0.00681779	0.0100146	0.00503116
	Phosphorous metabolism	ko:K02038, K02036, K02037, K02040	pstABCS	Phosphate−Specific Transport System Subunit	0.0548876	0.0554058	0.0513173	0.0395997	0.0387499	0.0369208	0.0423039	0.0317194	0.0221716	0.0207783	0.00693576	0.00498454	0.00355782	0.00578941
	Phosphorous metabolism	ko:K07657	phoB	Two-component system, OmpR family, phosphate regulon response regulator PhoB	0.0155678	0.0292023	0.0345705	0.0177187	0.0278993	0.0245244	0.011031	0.0088078	0.012497	0.015359	0.00352404	0.00472093	0.0036896	0.0070472
	Phosphorous metabolism	ko:K02039	phoU	Phosphate transport system protein	0.0435887	0.0366328	0.0346429	0.0288995	0.0266148	0.0264679	0.019148	0.0214688	0.022576	0.022286	0.0057213	0.0110175	0.00896045	0.00906323
	Phosphorous metabolism	ko:K07636	phoR	Two-component system, OmpR family, phosphate regulon sensor histidine kinase PhoR	0.0562064	0.0717592	0.077932	0.0526113	0.0559861	0.0677617	0.0262254	0.0261454	0.0354733	0.0343303	0.0123271	0.00787221	0.00579794	0.00805521
	Phosphorous metabolism	ko:K02044	phnD	Phosphonate transporter subunit	0.0305794	0.0242847	0.0213724	0.00774125	0.0123502	0.0129208	0.0243511	0.0228447	0.0411197	0.0255972	0.00704106	0.000527211	0.00316251	0.0100712
	Phosphorous metabolism	ko:K02041	phnC	Phosphonate transporter subunit	0.0233844	0.0154034	0.0113255	0.00601985	0.00915114	0.00636758	0.00520309	0.00715743	0.00241803	0.00421431	0.00176202	0	0	0
	Phosphorous metabolism	ko:K02042	phnE	Phosphonate transporter subunit	0.0352362	0.0223339	0.0178905	0.00713636	0.012527	0.0091806	0.00666006	0.00522909	0.00322514	0.00542185	0.00131976	0	0.000527085	0.00302405
	Phosphorous metabolism	ko:K05813	ugpB	Glycerol−3−Phosphate Transporter Subunit	0.0084484	0.00982233	0.0343165	0.015292	0.0229203	0.0204327	0.0564069	0.0368816	0.0632889	0.0590245	0.0497507	0.0304284	0.0163464	0.0332378
	Phosphorous metabolism	ko:K01126	ugpQ	Glycerophosphoryl Diester Phosphodiesterase	0.0820155	0.0771115	0.0615603	0.0607036	0.0467254	0.0454175	0.0391307	0.0283483	0.0556312	0.0505924	0.0110074	0.01469	0.0110688	0.0151024
	Phosphorous metabolism	ko:K05814	ugpA	Glycerol−3−Phosphate Transporter Subunit	0.0180028	0.0154426	0.0148166	0.0151215	0.0177714	0.0155611	0.0322607	0.0159618	0.0169295	0.00722799	0.00748332	0.0036725	0.00474377	0
	Phosphorous metabolism	ko:K05816	ugpC	Glycerol−3−Phosphate Transporter Subunit	0.00554648	0.00739447	0.0133112	0.0140887	0.0197354	0.0173385	0.0212297	0.0242206	0.00604673	0.0060239	0.00924534	0.0131144	0.00843336	0.0181265
	Phosphorous metabolism	ko:K05815	ugpE	Glycerol−3−Phosphate Transporter Subunit	0.00807409	0.00875375	0.0174553	0.0123473	0.0164904	0.0136879	0.0147771	0.0088078	0.0108828	0.00542185	0.00352404	0.00419971	0.00263543	0.00302405
	Phosphorous metabolism	ko:K03306	pit	Phosphate inorganic transporter	0.0180956	0.0273529	0.0457599	0.06426	0.062094	0.0570851	0.0156093	0.0145859	0.0201547	0.0292095	0.0184907	0.0178413	0.00948753	0.0070472
	Phosphorous metabolism	ko:K01083	appA	3-phytase	0.0127208	0.0115901	0.0148982	0.0033057	0.00580701	0.0112713	0.00936657	0.0107327	0.0411197	0.0388457	0.00308178	0.00262407	0.00105417	0.00201603
	Sulfate metabolism	M00176	Assimilatory sulfate reduction	Assimilatory sulfate reduction	0.399775	0.340558	0.307588	0.40235	0.382467	0.322208	0.424559	0.441937	0.330113	0.469303	0.274722	0.233669	0.213201	0.169968
	Sulfate metabolism	ko:K00956	cysN	Sulfate adenylyltransferase subunit 1	0.0640642	0.037832	0.0436608	0.0655468	0.0589269	0.0404051	0.024561	0.0266979	0.0302336	0.0578204	0.0189329	0.0204594	0.0147651	0.0281977
	Sulfate metabolism	ko:K00860	cysC	Adenylylsulfate kinase	0.0261868	0.0220169	0.00824242	0.016004	0.00970315	0.00880342	0.0280997	0.0374306	0.0072574	0.0060239	0.00395928	0.00524814	0.00105417	0.00100802
	Sulfate metabolism	ko:K00957	cysD	Sulfate adenylyltransferase subunit 2	0.0433105	0.0337998	0.0333282	0.0569933	0.0555155	0.0417477	0.0291393	0.025871	0.0278156	0.0548068	0.0383011	0.0251863	0.0221443	0.0070472
	Sulfate metabolism	ko:K00380	cysJ	Sulfite reductase (NADPH) flavoprotein alpha-component	0.002174	0.0122566	0.0150932	0.0115684	0.0177892	0.016194	0.0224793	0.0313745	0.00403225	0.00572288	0.0510705	0.00576936	0.00210834	0.0070472
	Sulfate metabolism	ko:K00381	cysI	Sulfite reductase (NADPH) hemoprotein beta-component	0.052772	0.039835	0.036996	0.043757	0.0500057	0.0452768	0.0818001	0.0806426	0.0649031	0.0960641	0.0387434	0.0241319	0.0163464	0.0241746
	Sulfate metabolism	ko:K00390	cysH	Phosphoadenosine phosphosulfate reductase	0.0297105	0.0217587	0.0196677	0.0270209	0.0242155	0.0212766	0.0410025	0.0399079	0.0326517	0.0436655	0.0193752	0.0204594	0.0168735	0.0110793
	Sulfate metabolism	ko:K00392	sir	Sulfite reductase (ferredoxin)	0.0335123	0.0208341	0.0303041	0.0509166	0.0439616	0.035054	0.0416272	0.0352277	0.079011	0.0912442	0.0598806	0.0624325	0.0506137	0.042301
	Sulfate metabolism	ko:K00958	sat	Sulfate adenylyltransferase	0.0227936	0.0201217	0.0097522	0.020259	0.0115433	0.0107342	0.0372563	0.0275213	0.00645028	0.00963616	0.0057213	0.0125931	0.00263543	0.00201603
	Sulfate metabolism	ko:K13811	PAPSS	3'-phosphoadenosine 5'-phosphosulfate synthase	0.00165538	0.00186585	0.00172287	0.00212578	0.000969674	0.000869555	0.00166438	0	0	0	0.0008775	0.00104843	0	0
	Aggregate formation	map05111, map02025, map02026	Biofilm formation	Biofilm formation	0.122186	0.147716	0.166945	0.111844	0.133054	0.162723	0.15246	0.186583	0.261083	0.276637	0.131183	0.118709	0.102391	0.122809
	Aggregate formation	ko:K16692	wzc	Tyrosine-protein kinase Etk/Wzc	0.0404633	0.0563951	0.0319907	0.0157968	0.0178776	0.0179266	0.0543251	0.0432121	0.037491	0.0403542	0.0462267	0.0141688	0.0100146	0.0332378
	Aggregate formation	ko:K01991	wza	Polysaccharide export outer membrane protein Wza	0.042967	0.0540392	0.0554125	0.020376	0.0330269	0.0425788	0.0387133	0.0561476	0.114488	0.104496	0.0642821	0.0278104	0.020036	0.0503562
	Aggregate formation	ko:K00903	epsB	Protein-tyrosine kinase	0.00224958	0.00127114	0.00062113	0.000648429	0.000474176	0.0016687	0.00145697	0	0.00967543	0.0126464	0.00044226	0.00104843	0.00105417	0.00100802
	Aggregate formation	ko:K10107	kpsE	Capsular polysaccharide export system permease KpsE	0.000717826	0.00173508	0.00807469	0.0007587	0.00174461	0.00132978	0.00395354	0.00412768	0.0129006	0.0087331	0.00176202	0.000527211	0	0
	Aggregate formation	ko:K09689	kpsT	Capsular polysaccharide transport system ATP-binding protein	0.00758984	0.0099563	0.0206879	0.00886778	0.0102092	0.0118211	0.00603528	0.0063305	0.012497	0.0138539	0	0.00157564	0.00158126	0
	Aggregate formation	ko:K16554	exoP	Polysaccharide biosynthesis transport protein	0.0416757	0.0638418	0.0674905	0.0279703	0.0329349	0.0505065	0.0430842	0.0333029	0.0822362	0.0776948	0.0272938	0.0267559	0.0311048	0.0513643
	Aggregate formation	ko:K16710	wcaK	Colanic acid/amylovoran biosynthesis pyruvyl transferase WcaK/AmsJ	0.00222205	0.00261408	0.0042981	0.000691961	0.000757339	0.000626485	0.000832191	0.000548968	0.00322514	0.00150511	0.0008775	0.000527211	0.00210834	0
	Aggregate formation	ko:K03208	wcaI	Putative colanic acid biosynthesis glycosyltransferase WcaI	0.00262046	0.00418906	0.0041076	0.00078221	0.00156418	0.00785082	0.00124955	0.00192486	0.00201447	0.00301022	0.0008775	0.00157564	0.00210834	0
	Aggregate formation	ko:K03606	wcaJ	Undecaprenyl-phosphate glucose phosphotransferase	0.0029226	0.00645025	0.0198763	0.0139316	0.0221843	0.0306107	0.00624522	0.0104582	0.0112863	0.00993718	0.0158512	0.0125931	0.0163464	0.0100712
	Aggregate formation	map00540	LPS biosynthesis	Lipopolysaccharide biosynthesis	0.0835934	0.119947	0.108037	0.0596288	0.0830905	0.118179	0.0667355	0.0696216	0.0776654	0.0849107	0.0333394	0.0337811	0.0212709	0.0305291
	Aggregate formation	ko:K09691	wzt	Lipopolysaccharide transport system ATP-binding protein Wzt	0.04352	0.044158	0.0415888	0.0476543	0.041665	0.0463061	0.0270576	0.0209164	0.0237834	0.0271024	0.00836784	0.00787221	0.00421668	0.00503116
	Aggregate formation	ko:K07091	lptF	Lipopolysaccharide export system permease protein	0.0202419	0.0416321	0.0516131	0.0187817	0.0370823	0.0324264	0.0108235	0.0134845	0.0104825	0.015058	0.00748332	0.00419971	0.00105417	0.00503116
	Aggregate formation	ko:K11720	lptG	Lipopolysaccharide export system permease protein	0.0163028	0.0351493	0.0489018	0.0161143	0.0306241	0.0278041	0.00832444	0.00908229	0.0108828	0.0117433	0.00440154	0.00314529	0.00632502	0
	Aggregate formation	ko:K11719	lptC	Lipopolysaccharide export system protein LptC	0.00210526	0.00790744	0.0162673	0.00544165	0.0117557	0.00712848	0.00041736	0.00330423	0.00161092	0.00210715	0.00880308	0.00629657	0.00105417	0.00201603
	Aggregate formation	ko:K06861	lptB	Lipopolysaccharide export system ATP-binding protein	0.0178345	0.0335155	0.033446	0.0217833	0.0353447	0.0336028	0.0131127	0.00935677	0.0133041	0.0177672	0.0105651	0.0110175	0.00685211	0.0100712
	Aggregate formation	ko:K09774	lptA	Lipopolysaccharide export system protein LptA	0.00243151	0.00934525	0.0244962	0.00745049	0.0126969	0.0225872	0.00707742	0.0112851	0.0314443	0.0346314	0.0110074	0.00262407	0.00263543	0.00603918
	Weathering	map01053	Biosynthesis siderophore	Biosynthesis of siderophore group nonribosomal peptides	0.0160732	0.0195063	0.0175134	0.0106283	0.0092223	0.00805115	0.00634144	0.00991668	0.00460533	0.00916246	0.00240975	0.0037683	0.00118966	0.00129248
	Weathering	ko:K00117	gcd	Quinoprotein glucose dehydrogenase	0.034	0.043	0.07	0.043	0.068	0.071	0.009	0.005	0.085	0.095	0.038	0.028	0.022	0.027
	Weathering	ko:K03117	tatB	Sec-independent protein translocase protein TatB	0.01	0.011	0.013	0.011	0.012	0.01	0.023	0.029	0.014	0.013	0.011	0.01	0.007	0.008
	Weathering	ko:K16088	fhuE	Outer-membrane receptor for ferric coprogen and ferric-rhodotorulic acid	1.36794e-05	0.000107853	0.00298327	0.000320953	0.00258321	0.00106766	0	0	0.00241803	0.00331124	0	0	0	0
	Carbohydrates utilization	ko:K19668	CBH2	Cellulose 1,4-beta-cellobiosidase	0.000772715	0.00326102	0.00185894	0.00657803	0.00921481	0.00707087	0.00249657	0.00550357	0.000807112	0.00180613	0.0528325	0.0786981	0.0163464	0.0171184
	Carbohydrates utilization	ko:K01728	Pectate lyase	Pectate lyase	0.000968501	0.00209133	0.00795231	0.0125914	0.0168832	0.0142314	0.000624775	0.000826926	0.0157222	0.0165631	0.0233345	0.0246591	0.00632502	0.00906323
	Carbohydrates utilization	ko:K01181	Xylanase	Endo-1,4-beta-xylanase	0.009836	0.0102667	0.0151929	0.0365171	0.0362188	0.0436017	0.00291393	0.00412768	0.037491	0.0322232	0.0581186	0.0545663	0.0158193	0.0191345
	Carbohydrates utilization	ko:K01190	lacZ	Beta-galactosidase	0.0312147	0.0524249	0.0552175	0.0526682	0.0759198	0.101032	0.0339276	0.0261454	0.0846542	0.0918463	0.0184907	0.0136416	0.0184547	0.0151024
	Carbohydrates utilization	ko:K01206	FUCA	Alpha-L-fucosidase	0.00723623	0.00877667	0.0149345	0.021489	0.0276799	0.0435058	0.00624522	0.00550357	0.014915	0.0102382	0.00748332	0.00629657	0.00737919	0.0141033
	Carbohydrates utilization	ko:K01183	Chitinase	Chitinase	0.0080192	0.0134035	0.0425726	0.0238422	0.0251321	0.0308473	0.0293467	0.025871	0.0475667	0.0635398	0.0162934	0.0162656	0.0116026	0.00906323
	Carbohydrates utilization	ko:K01178	Glucoamylase	Glucoamylase	0.0140053	0.0169913	0.0211502	0.0287758	0.0217029	0.0313396	0.017691	0.0088078	0.0330552	0.0448696	0.0105651	0.0141688	0.0158193	0.0161104
	Carbohydrates utilization	ko:K01209	abfa	Alpha-N-arabinofuranosidase	0.0124597	0.0133154	0.0153607	0.0457826	0.0495634	0.0497393	0.00936657	0.00963125	0.0104825	0.014757	0.0114496	0.0283316	0.0100146	0.0201425
	Cellular stress	map03410	Base excision repair	Base excision repair	0.455268	0.450924	0.436136	0.383526	0.394034	0.381932	0.137869	0.144792	0.128535	0.146599	0.0616575	0.0818521	0.0687219	0.0719251
	Cellular stress	map03430	Mismatch repair	Mismatch repair	0.647047	0.669085	0.650144	0.533967	0.566607	0.588421	0.322273	0.335073	0.314011	0.340274	0.167901	0.15877	0.147857	0.181626
	Cellular stress	map03440	Homologous recombination	Homologous recombination	0.791033	0.758752	0.685708	0.585199	0.58996	0.595776	0.399082	0.418425	0.353367	0.397776	0.235185	0.211778	0.174037	0.209565
	Cellular stress	ko:K13993	HSP20	HSP20 family protein	0.0586482	0.041227	0.0223201	0.0300593	0.018366	0.0235526	0.180874	0.163485	0.0931222	0.0912442	0.190635	0.147433	0.040072	0.0574034
	Cellular stress	ko:K04077	groEL	Chaperonin GroEL	0.128922	0.117198	0.125986	0.212474	0.193299	0.171767	1.37226	1.22228	0.969904	1.0287	0.957156	0.88249	0.778207	1.12395
	Cellular stress	ko:K04043	dnaK	Molecular chaperone DnaK	0.124313	0.119678	0.161404	0.172625	0.170153	0.18144	0.369032	0.408984	0.301936	0.341494	0.481221	0.384055	0.299999	0.345446
	Cellular stress	ko:K01087	otsb	Trehalose 6-phosphate phosphatase	0.0398864	0.0349531	0.0266861	0.0222043	0.0157897	0.015657	0.017901	0.0211908	0.00685384	0.00843207	0.0048438	0.00472093	0.00843336	0.00503116
	Cellular stress	map02040	Flagellar assembly	Flagellar assembly	0.104752	0.151823	0.160042	0.227376	0.288092	0.265537	0.0845828	0.138967	0.309825	0.356229	0.30588	0.0818521	0.0621787	0.111767
	Cellular stress	ko:K02652	pilB	Type IV pilus assembly protein PilB	0.0985346	0.101765	0.119942	0.104621	0.119644	0.163922	0.0820075	0.11422	0.204381	0.245129	0.0823306	0.0813222	0.0764476	0.110784
	Cellular stress	ko:K02653	pilC	Type IV pilus assembly protein PilC	0.0523256	0.0540292	0.0536987	0.0473235	0.0482505	0.0715976	0.0620248	0.0682561	0.143914	0.13491	0.0431449	0.0461729	0.0353282	0.0634515
	Cellular stress	ko:K02662	pilM	Type IV pilus assembly protein PilM	0.0379906	0.0397794	0.0343846	0.0295746	0.0289362	0.0491831	0.0649387	0.105687	0.12537	0.150871	0.0444647	0.0640081	0.0574726	0.0624435
	Cellular stress	ko:K02666	pilQ	Type IV pilus assembly protein PilQ	0.0199776	0.0468112	0.053939	0.0193632	0.0329668	0.0500269	0.0715988	0.157981	0.127788	0.147861	0.0633976	0.0346281	0.0247798	0.0513643

## Sheet: Table S3
	Table S3. Overview of RNA read mapping and processing statistics
	Sequencing method	Study site	Treatment	Read mapped to SILVA	Total counts mapped to genes*	Raw reads counts	QC read counts	Proportion of rRNA	Proportion of mRNA
	Metagenome	Pan de Azúcar	Original T0	30920	48083336	79074098	70730258	—	—
	Metagenome	Pan de Azúcar	In situ T1	36134	49638991	87827508	76578814	—	—
	Metagenome	Pan de Azúcar	In situ T3	24258	35464543	59548982	55678220	—	—
	Metagenome	Santa Gracia	Original T0	31310	14232788	141198460	124628278	—	—
	Metagenome	Santa Gracia	In situ T1	29942	11720328	137960092	122270384	—	—
	Metagenome	Santa Gracia	In situ T3	29922	17853530	70015192	64393926	—	—
	Metatranscriptome	Pan de Azúcar	In situ T1	21081210	8357907	94540638	63657998	86.8706	13.1294
	Metatranscriptome	Pan de Azúcar	Plant T1	25014736	8705186	115176424	73171036	88.103	11.897
	Metatranscriptome	Pan de Azúcar	In situ T3	24364324	8432692	157395936	80482046	89.5223	10.4777
	Metatranscriptome	Pan de Azúcar	Plant T3	29356828	8891519	156121202	89053562	90.0155	9.98446
	Metatranscriptome	Santa Gracia	In situ T1	39174828	9198327	154996224	112947922	91.8561	8.14387
	Metatranscriptome	Santa Gracia	Plant T1	28193764	6947323	99130510	78669820	91.169	8.83099
	Metatranscriptome	Santa Gracia	In situ T3	36634974	8088979	147875070	108349684	92.5344	7.46562
	Metatranscriptome	Santa Gracia	Plant T3	26808024	5688421	95215830	75090948	92.4246	7.57538
	* these total counts were used for the calculation of RPM values
									9.68806

## Sheet: Table S4
	Site / Time		Pan de Azúcar — Santa Gracia	Pan de Azúcar T1 — T3	Santa Gracia T1 — T3
	Mass 250	[%]	U= 44.5, p = 0.005*	U= 17, p = 0.93	U= 7, p = 0.089
	Mass 250-53	[%]	U= 64.5, p = 0.048*	U= 17, p = 0.94	U= 5, p = 0.043*
	Mass 53	[%]	U= 32.5, p = 0.0009*	U= 14, p = 0.55	U= 13, p = 0.45
	MWD	[mm]	U= 42, p = 0.004*	U= 18, p = 0.94	U= 6, p = 0.065
	Nbulk	[%]	U= 0, p = 0.000003*	U= 16.5, p = 0.87	U= 11.5, p = 0.34
	TOC	[%]	U= 0, p = 0.000003*	U= 2.5, p = 0.014*	U= 15, p = 0.69
	Ct 250	[%]	U= 0, p = 0.000003*	U= 18, p = 0.94	U= 10, p = 0.23
	Ct 250-53	[%]	U= 4.5, p = 0.054	U= 14.5, p = 1	U= 8.5, p = 0.15
	Ct 53	[%]	U= 0, p = 0.000003*	U= 12, p = 0.37	U= 14, p = 0.57
	Nt 250	[%]	U= 0, p = 0.000003*	U= 8, p = 0.12	U= 6, p = 0.065
	Nt 250-53	[%]	U= 0, p = 0.000003*	U= 4, p = 0.029*	U= 11.5, p = 0.33
	Nt 53	[%]	U= 0, p = 0.000003*	U= 5, p = 0.045*	U= 9.5, p = 0.19
	pH		U= 0, p = 0.000003*	U= 10, p = 0.22	U= 5.5, p = 0.054
	EC	[μS cm-1]	U= 69, p = 0.08	U= 5, p = 0.045*	U= 2, p = 0.013*
	Sulfate	[mg L-1]	U= 0, p = 0.000003*	U= 0, p = 0.005*	U= 17, p = 0.94
	Phosphate	[mg L-1]	—	—	U= 16.5, p = 0.87
	Nitrate	[mg L-1]	U= 94, p = 0.87	U= 3, p = 0.036*	U= 2.5, p = 0.028*
	Sodium	[mg L-1]	U= 0, p = 0.000003*	U= 0, p = 0.005*	U= 12, p = 0.38

## Sheet: Table S5
	Table S5. Contig statistics. S1, S2, and S3 represent Pan de Azúcar for the original samples and after two and 16 weeks, respectively. Similarly, S3, S4, and S5 represent Santa Gracia for the original samples and after two and 16 weeks, respectively. S7 represents a consensus sample generated from samples S1 to S6.
		n_scaffolds	n_contigs	contig_bp	gap_pct	N50	L50	N90	L90	max	gc_avg	gc_std	N_Predicted_Genes	Assembled_Reads	Percent_Assembled_Reads
	S1	377626	388371	432310366	0.058	86674	1211	307044	567	61523	0.67883	0.0544	703770	35289359	50.6482
	S2	504318	511449	557231103	0.046	113947	1161	405997	562	103993	0.66399	0.07593	912987	37764870	49.8456
	S3	436378	441659	542940070	0.041	76301	1376	340047	575	1176535	0.65061	0.08097	836725	31015636	56.2725
	S4	594034	597669	452935955	0.013	205986	710	509972	525	68123	0.67387	0.07094	915978	13782346	11.2007
	S5	697248	701863	550624608	0.012	231268	730	595377	527	72834	0.62765	0.09781	1090954	14610609	12.0723
	S6	401980	404138	364464119	0.031	103175	813	334965	532	914588	0.6226	0.08244	666230	12967578	20.3077
	S7	2089368	2114222	2164190389	0.037	478163	1033	1706056	547	762311	0.64841	0.08651	3669181	143211802	37.2096

## Sheet: Table S6
	Table S6. List of high-quality MAGs extracted after binning and refinement. S1, S2, and S3 represent Pan de Azúcar for the original samples and after two and 16 weeks, respectively. Similarly, S3, S4, and S5 represent Santa Gracia for the original samples and after two and 16 weeks, respectively. S7 represents a consensus sample generated from samples S1 to S6. Taxa are shown at the level of king…
	Bin Id	Completeness	Contamination	Strain heterogeneity	# unique markers (of 43)	# multi-copy	Insertion branch UID	Taxonomy (contained)	Taxonomy (sister lineage)	GC	Genome size (Mbp)	Gene count	Coding density	Sample
	S1_maxbin_07_sub	87.15	42.63	18.6	26	12	UID2567	k__Bacteria	p__Gemmatimonadetes;c__Gemmatimonadetes;o__Gemmatimonadales;f__Gemmatimonadaceae;g__Gemmatimonas;s__Gemmatimonas_aurantiaca	66.8108	6.78975	7484	0.871651	S1
	S1_maxbin_08_sub	79.07	4.52	33.33	29	2	UID2567	k__Bacteria	p__Gemmatimonadetes;c__Gemmatimonadetes;o__Gemmatimonadales;f__Gemmatimonadaceae;g__Gemmatimonas;s__Gemmatimonas_aurantiaca	67.5412	4.37752	4934	0.875345	S1
	S1_maxbin_09_sub	55.85	7.3	21.43	17	3	UID2113	k__Bacteria;p__Actinobacteria;c__Actinobacteria	o__Solirubrobacterales	72.3918	1.28122	1783	0.910729	S1
	S1_maxbin_10_sub	52.37	13.79	0	9	5	UID2320	k__Bacteria;p__Chloroflexi	c__Thermomicrobia	71.0597	3.18761	4537	0.838537	S1
	S1_maxbin_14	87.22	0.89	33.33	38	0	UID2015	k__Bacteria;p__Actinobacteria;c__Actinobacteria;o__Actinomycetales;f__Pseudonocardiaceae	g__Actinomycetospora;s__Actinomycetospora_chiangmaiensis	71.9201	3.0585	3379	0.889404	S1
	S1_maxbin_19_sub	48.3	8.79	17.24	16	1	UID3338	k__Bacteria;p__Proteobacteria;c__Alphaproteobacteria	o__Rhodobacterales;f__Rhodobacteraceae	70.288	2.8876	4161	0.889554	S1
	S1_maxbin_23	88.5	1.89	12.5	41	0	UID2014	k__Bacteria;p__Actinobacteria;c__Actinobacteria;o__Actinomycetales	f__Pseudonocardiaceae;g__Pseudonocardia	71.311	2.90443	3182	0.88519	S1
	S1_maxbin_26_sub	46.44	6.71	71.43	25	4	UID2117	k__Bacteria;p__Actinobacteria;c__Actinobacteria;o__Solirubrobacterales	f__Solirubrobacteraceae;g__Solirubrobacter	71.9281	2.17272	2935	0.893421	S1
	S1_maxbin_27_sub	87.24	17.63	23.91	32	8	UID2114	k__Bacteria;p__Actinobacteria;c__Actinobacteria;o__Rubrobacterales;f__Rubrobacteraceae;g__Rubrobacter	s__Rubrobacter_radiotolerans	63.6501	4.57235	5802	0.854256	S1
	S1_maxbin_36_sub	20.98	2.91	0	23	2	UID2310	k__Bacteria;p__Chloroflexi	c__Caldilineae;o__Caldilineales;f__Caldilineaceae;g__Caldilinea;s__Caldilinea_aerophila	53.734	2.78049	4223	0.812529	S1
	S1_maxbin_38	96.01	4.87	27.27	34	4	UID1456	k__Bacteria;p__Actinobacteria;c__Actinobacteria	o__Nitriliruptorales;f__Nitriliruptoraceae;g__Nitriliruptor;s__Nitriliruptor_alkaliphilus	70.9619	3.21958	3399	0.908046	S1
	S1_maxbin_44_sub	21.97	10.34	30.43	19	5	UID2567	k__Bacteria	p__Gemmatimonadetes;c__Gemmatimonadetes;o__Gemmatimonadales;f__Gemmatimonadaceae;g__Gemmatimonas;s__Gemmatimonas_aurantiaca	60.8405	2.29627	3446	0.854138	S1
	S1_metabat_06	85.1	5.49	50	30	3	UID2567	k__Bacteria	p__Gemmatimonadetes;c__Gemmatimonadetes;o__Gemmatimonadales;f__Gemmatimonadaceae;g__Gemmatimonas;s__Gemmatimonas_aurantiaca	69.5372	3.55457	3490	0.905301	S1
	S1_metabat_07	91.55	1.9	25	36	0	UID2114	k__Bacteria;p__Actinobacteria;c__Actinobacteria;o__Rubrobacterales;f__Rubrobacteraceae;g__Rubrobacter	s__Rubrobacter_radiotolerans	66.5167	2.43939	2733	0.889475	S1
	S1_metabat_10_sub	84.59	17.88	53.33	22	3	UID2117	k__Bacteria;p__Actinobacteria;c__Actinobacteria;o__Solirubrobacterales	f__Conexibacteraceae	74.3299	2.79836	3351	0.934229	S1
	S1_metabat_13_sub	70.11	1.42	33.33	23	0	UID2117	k__Bacteria;p__Actinobacteria;c__Actinobacteria;o__Solirubrobacterales	f__Solirubrobacteraceae;g__Solirubrobacter	71.6805	2.7244	3100	0.890829	S1
	S1_metabat_14	65.38	2.73	0	17	1	UID2310	k__Bacteria;p__Chloroflexi	c__Caldilineae;o__Caldilineales;f__Caldilineaceae;g__Caldilinea;s__Caldilinea_aerophila	59.4617	5.71069	5855	0.853873	S1
	S1_metabat_15_sub	63.97	23.63	7.41	19	3	UID2567	k__Bacteria	p__Gemmatimonadetes;c__Gemmatimonadetes;o__Gemmatimonadales;f__Gemmatimonadaceae;g__Gemmatimonas;s__Gemmatimonas_aurantiaca	64.283	5.34394	5902	0.887966	S1
	S1_metabat_16_sub	73.96	6.36	10	20	0	UID2114	k__Bacteria;p__Actinobacteria;c__Actinobacteria;o__Rubrobacterales;f__Rubrobacteraceae;g__Rubrobacter	s__Rubrobacter_radiotolerans	61.5744	2.65572	3308	0.890748	S1
	S1_metabat_17_sub	83.86	13.15	4.55	17	7	UID1455	k__Bacteria;p__Actinobacteria;c__Actinobacteria	o__Acidimicrobiales;f__Acidimicrobiaceae;g__Acidimicrobium;s__Acidimicrobium_ferrooxidans	71.6463	3.03663	3367	0.929048	S1
	S1_metabat_19_sub	67.33	2.87	14.29	20	0	UID2113	k__Bacteria;p__Actinobacteria;c__Actinobacteria	o__Solirubrobacterales	71.4768	2.61453	3077	0.877446	S1
	S1_metabat_20_sub	69.83	3.1	80	16	11	UID1455	k__Bacteria;p__Actinobacteria;c__Actinobacteria	o__Acidimicrobiales;f__Acidimicrobiaceae;g__Acidimicrobium;s__Acidimicrobium_ferrooxidans	72.0819	2.06237	2355	0.913181	S1
	S1_metabat_21_sub	60.34	38.25	13.64	18	5	UID2114	k__Bacteria;p__Actinobacteria;c__Actinobacteria;o__Rubrobacterales;f__Rubrobacteraceae;g__Rubrobacter	s__Rubrobacter_radiotolerans	65.86	5.36359	6949	0.863989	S1
	S1_metabat_23_sub	51.72	12.23	28.57	16	17	UID2320	k__Bacteria;p__Chloroflexi	c__Thermomicrobia	63.6918	1.28941	1575	0.870178	S1
	S1_metabat_26_sub	57.3	22.62	10.81	12	1	UID3310	k__Bacteria;p__Proteobacteria;c__Alphaproteobacteria;o__Sphingomonadales	f__Sphingomonadaceae;g__Sphingomonas	65.8335	2.18763	3045	0.912829	S1
	S1_metabat_29_sub	47.37	9.5	0	14	0	UID1455	k__Bacteria;p__Actinobacteria;c__Actinobacteria	o__Acidimicrobiales;f__Acidimicrobiaceae;g__Acidimicrobium;s__Acidimicrobium_ferrooxidans	72.3659	2.92639	3884	0.908867	S1
	S2_maxbin_02	99.69	24.08	19.35	27	14	UID4265	k__Bacteria;p__Proteobacteria;c__Gammaproteobacteria;o__Xanthomonadales;f__Xanthomonadaceae;g__Lysobacter	s__Lysobacter_defluvii	68.7861	4.34873	4513	0.886105	S2
	S2_maxbin_06	45.35	8.4	16.67	18	2	UID2291	k__Bacteria;p__Deinococcus-Thermus;c__Deinococci;o__Deinococcales;f__Deinococcaceae	f__Trueperaceae;g__Truepera;s__Truepera_radiovictrix	62.579	1.78501	2644	0.901171	S2
	S2_maxbin_07	37.94	4.5	0	22	2	UID4389	k__Bacteria;p__Proteobacteria;c__Gammaproteobacteria;o__Legionellales	f__Legionellaceae;g__Legionella;s__Legionella_pneumophila	42.1365	1.70669	2497	0.864536	S2
	S2_maxbin_16	79.39	38.95	48.78	18	12	UID2567	k__Bacteria	p__Gemmatimonadetes;c__Gemmatimonadetes;o__Gemmatimonadales;f__Gemmatimonadaceae;g__Gemmatimonas;s__Gemmatimonas_aurantiaca	65.9599	4.15227	4640	0.904706	S2
	S2_maxbin_19_sub	16.81	1.92	0	17	1	UID2310	k__Bacteria;p__Chloroflexi	c__Caldilineae;o__Caldilineales;f__Caldilineaceae;g__Caldilinea;s__Caldilinea_aerophila	55.7837	3.58967	5644	0.810806	S2
	S2_maxbin_20	86.29	22.2	27.86	28	5	UID4099	k__Bacteria;p__Proteobacteria;c__Betaproteobacteria;o__Burkholderiales;f__Oxalobacteraceae	unresolved	56.7086	3.99412	5144	0.875356	S2
	S2_maxbin_21	78.06	6.4	18.18	28	4	UID2567	k__Bacteria	p__Gemmatimonadetes;c__Gemmatimonadetes;o__Gemmatimonadales;f__Gemmatimonadaceae;g__Gemmatimonas;s__Gemmatimonas_aurantiaca	67.3174	4.11408	4646	0.878295	S2
	S2_maxbin_24	97.08	6.56	0	38	1	UID4089	k__Bacteria;p__Proteobacteria;c__Betaproteobacteria;o__Burkholderiales;f__Oxalobacteraceae	unresolved	63.9828	4.17999	4229	0.894057	S2
	S2_maxbin_39_sub	63.46	42.53	22.92	16	12	UID3332	k__Bacteria;p__Proteobacteria;c__Alphaproteobacteria;o__Sphingomonadales	f__Sphingomonadaceae;g__Sphingomonas;s__	65.7401	2.97011	4108	0.925962	S2
	S2_maxbin_49_sub	15.47	1.14	30	15	8	UID2113	k__Bacteria;p__Actinobacteria;c__Actinobacteria	o__Rubrobacterales;f__Rubrobacteraceae;g__Rubrobacter	66.4629	0.873482	1177	0.87337	S2
	S2_maxbin_51_sub	42.98	16.82	9.68	14	9	UID2320	k__Bacteria;p__Chloroflexi	c__Thermomicrobia	63.8186	3.0774	4567	0.866071	S2
	S2_maxbin_57_sub	45.97	22.37	45	16	0	UID2567	k__Bacteria	p__Gemmatimonadetes;c__Gemmatimonadetes;o__Gemmatimonadales;f__Gemmatimonadaceae;g__Gemmatimonas;s__Gemmatimonas_aurantiaca	70.8484	4.39804	5583	0.892882	S2
	S2_maxbin_58_sub	42.11	12.27	33.33	20	2	UID2113	k__Bacteria;p__Actinobacteria;c__Actinobacteria	o__Solirubrobacterales	71.4796	1.81531	2403	0.894021	S2
	S2_metabat_01_sub	77.27	11.83	41.67	12	16	UID2567	k__Bacteria	p__Gemmatimonadetes;c__Gemmatimonadetes;o__Gemmatimonadales;f__Gemmatimonadaceae;g__Gemmatimonas;s__Gemmatimonas_aurantiaca	64.3144	4.54249	4520	0.88581	S2
	S2_metabat_02	94.04	6.44	40	37	4	UID2567	k__Bacteria	p__Gemmatimonadetes;c__Gemmatimonadetes;o__Gemmatimonadales;f__Gemmatimonadaceae;g__Gemmatimonas;s__Gemmatimonas_aurantiaca	71.4785	4.89587	4687	0.906238	S2
	S2_metabat_04	93.54	3.26	33.33	38	1	UID1456	k__Bacteria;p__Actinobacteria;c__Actinobacteria	o__Nitriliruptorales;f__Nitriliruptoraceae;g__Nitriliruptor;s__Nitriliruptor_alkaliphilus	71.0616	2.77239	2871	0.914553	S2
	S2_metabat_05	85.97	2.03	50	41	1	UID2014	k__Bacteria;p__Actinobacteria;c__Actinobacteria;o__Actinomycetales	f__Pseudonocardiaceae;g__Pseudonocardia	71.4312	2.5998	2750	0.885809	S2
	S2_metabat_06_sub	97.02	81.66	6.56	17	17	UID2567	k__Bacteria	p__Gemmatimonadetes;c__Gemmatimonadetes;o__Gemmatimonadales;f__Gemmatimonadaceae;g__Gemmatimonas;s__Gemmatimonas_aurantiaca	69.7936	5.87522	5864	0.910434	S2
	S2_metabat_07_sub	91.54	51.91	83.33	22	13	UID2117	k__Bacteria;p__Actinobacteria;c__Actinobacteria;o__Solirubrobacterales	f__Solirubrobacteraceae;g__Solirubrobacter	74.2519	4.07467	4697	0.929941	S2
	S2_metabat_08	88.06	4.27	25	29	0	UID1455	k__Bacteria;p__Actinobacteria;c__Actinobacteria	o__Acidimicrobiales;f__Acidimicrobiaceae;g__Acidimicrobium;s__Acidimicrobium_ferrooxidans	71.7862	3.04185	3195	0.920032	S2
	S2_metabat_09	86.33	3.37	14.29	32	1	UID2015	k__Bacteria;p__Actinobacteria;c__Actinobacteria;o__Actinomycetales;f__Pseudonocardiaceae	g__Actinomycetospora;s__Actinomycetospora_chiangmaiensis	71.6738	3.11768	3593	0.88812	S2
	S2_metabat_10_sub	74.81	3.5	40	16	2	UID2567	k__Bacteria	p__Gemmatimonadetes;c__Gemmatimonadetes;o__Gemmatimonadales;f__Gemmatimonadaceae;g__Gemmatimonas;s__Gemmatimonas_aurantiaca	69.6519	3.02995	3063	0.909489	S2
	S2_metabat_14	88.29	0.85	0	39	0	UID2142	k__Bacteria	p__Cyanobacteria	55.4781	2.56953	2693	0.872427	S2
	S2_metabat_16	94.77	3.77	41.67	36	4	UID2114	k__Bacteria;p__Actinobacteria;c__Actinobacteria;o__Rubrobacterales;f__Rubrobacteraceae;g__Rubrobacter	s__Rubrobacter_radiotolerans	66.4056	2.59379	2918	0.884401	S2
	S2_metabat_18	71.52	2.56	33.33	33	1	UID2142	k__Bacteria	p__Cyanobacteria	58.3555	1.96425	2177	0.891664	S2
	S2_metabat_19	76.58	8.13	14.29	20	0	UID2114	k__Bacteria;p__Actinobacteria;c__Actinobacteria;o__Rubrobacterales;f__Rubrobacteraceae;g__Rubrobacter	s__Rubrobacter_radiotolerans	63.6991	3.57364	4308	0.856412	S2
	S2_metabat_20	86.64	8.97	0	28	3	UID2142	k__Bacteria	p__Cyanobacteria	59.6699	2.38131	2563	0.885935	S2
	S2_metabat_25	76.45	4.05	42.86	24	1	UID2114	k__Bacteria;p__Actinobacteria;c__Actinobacteria;o__Rubrobacterales;f__Rubrobacteraceae;g__Rubrobacter	s__Rubrobacter_radiotolerans	61.57	2.36412	2903	0.900263	S2
	S2_metabat_29	69.93	5.52	11.11	13	1	UID3296	k__Bacteria;p__Proteobacteria;c__Deltaproteobacteria;o__Myxococcales;f__Myxococcaceae	f__Cystobacteraceae;g__Stigmatella;s__Stigmatella_aurantiaca	70.2762	5.04185	5917	0.906635	S2
	S2_metabat_30_sub	76.45	20.95	2.44	16	8	UID4130	k__Bacteria;p__Proteobacteria;c__Betaproteobacteria;o__Burkholderiales;f__Comamonadaceae	g__;s__	69.5554	3.78687	4541	0.906981	S2
	S2_metabat_31	56.81	1.75	0	7	1	UID3291	k__Bacteria;p__Proteobacteria;c__Deltaproteobacteria;o__Myxococcales	f__Kofleriaceae;g__Haliangium;s__Haliangium_ochraceum	72.1281	5.09883	5652	0.911276	S2
	S2_metabat_32_sub	71.4	30.56	16	14	3	UID3339	k__Bacteria;p__Proteobacteria;c__Alphaproteobacteria;o__Rhodobacterales	f__Rhodobacteraceae	71.2527	4.39686	5496	0.890212	S2
	S2_metabat_37	68.34	1.35	25	30	0	UID2605	k__Bacteria;p__Bacteroidetes	unresolved	32.9079	1.9692	2333	0.892743	S2
	S3_maxbin_02_sub	92.63	70.31	28.76	22	4	UID4130	k__Bacteria;p__Proteobacteria;c__Betaproteobacteria;o__Burkholderiales;f__Comamonadaceae	g__Ramlibacter;s__Ramlibacter_tataouinensis	69.0472	6.979	8090	0.926822	S3
	S3_maxbin_08_sub	68.49	2.26	40	19	7	UID3332	k__Bacteria;p__Proteobacteria;c__Alphaproteobacteria;o__Sphingomonadales	f__Sphingomonadaceae;g__Sphingomonas;s__	64.7714	1.9931	2434	0.907031	S3
	S3_maxbin_10_sub	99.32	1.37	0	43	0	UID3051	k__Bacteria;p__Verrucomicrobia;c__Opitutae;o__Opitutales;f__Opitutaceae	g__Opitutus;s__Opitutus_terrae	64.9479	6.59764	5249	0.897657	S3
	S3_maxbin_11_sub	55.93	6.41	3.85	21	0	UID2015	k__Bacteria;p__Actinobacteria;c__Actinobacteria;o__Actinomycetales;f__Pseudonocardiaceae	g__Pseudonocardia	71.047	2.78898	3807	0.891546	S3
	S3_maxbin_18_sub	17.5	4.34	20.29	21	9	UID4265	k__Bacteria;p__Proteobacteria;c__Gammaproteobacteria;o__Xanthomonadales;f__Xanthomonadaceae;g__Lysobacter	s__Lysobacter_defluvii	62.1847	2.78987	3407	0.859055	S3
	S3_maxbin_22	66.4	18.06	0	14	16	UID2987	k__Bacteria;p__Planctomycetes;c__Planctomycetia;o__Planctomycetales;f__Planctomycetaceae	g__Rhodopirellula	57.8188	3.99148	5282	0.894421	S3
	S3_maxbin_30_sub	39.74	6.14	0	15	3	UID1810	k__Bacteria;p__Actinobacteria;c__Actinobacteria;o__Actinomycetales	unresolved	68.5542	2.81254	3890	0.920851	S3
	S3_maxbin_35	58.98	17.64	3.12	23	9	UID3810	k__Bacteria;p__Proteobacteria;c__Alphaproteobacteria;o__Rickettsiales	f__Candidatus_Midichloria;g__Candidatus_Midichloria;s__Candidatus_Midichloria_mitochondrii	38.7932	2.3329	3618	0.854419	S3
	S3_maxbin_44	44.4	9.8	0	18	4	UID2605	k__Bacteria;p__Bacteroidetes	c__Sphingobacteriia;o__Sphingobacteriales;f__Sphingobacteriaceae	48.1622	2.04453	3118	0.885518	S3
	S3_maxbin_51_sub	59.8	22.39	32.35	23	4	UID2567	k__Bacteria	p__Gemmatimonadetes;c__Gemmatimonadetes;o__Gemmatimonadales;f__Gemmatimonadaceae;g__Gemmatimonas;s__Gemmatimonas_aurantiaca	66.6851	4.00352	5354	0.900267	S3
	S3_maxbin_54_sub	44.97	17.52	5.43	18	6	UID3638	k__Bacteria;p__Proteobacteria;c__Alphaproteobacteria;o__Rhizobiales;f__Rhizobiaceae	g__Shinella;s__Shinella_zoogleoides	62.9675	3.59274	5006	0.899836	S3
	S3_metabat_01	99.84	0	0	43	0	UID2612	k__Bacteria;p__Bacteroidetes;c__Sphingobacteriia;o__Sphingobacteriales;f__Sphingobacteriaceae	g__Pedobacter;s__Pedobacter_oryzae	39.7189	3.28359	2947	0.908656	S3
	S3_metabat_02	100	0.49	0	43	0	UID2612	k__Bacteria;p__Bacteroidetes;c__Sphingobacteriia;o__Sphingobacteriales;f__Sphingobacteriaceae	g__Pedobacter;s__Pedobacter_oryzae	40.0136	3.72387	3538	0.89992	S3
	S3_metabat_03	99.37	1.79	14.29	43	0	UID1898	k__Bacteria;p__Actinobacteria;c__Actinobacteria;o__Actinomycetales;f__Nocardiaceae;g__Rhodococcus	s__	64.6301	5.40511	5106	0.921631	S3
	S3_metabat_06	96.87	4.74	50	23	0	UID3435	k__Bacteria;p__Proteobacteria;c__Alphaproteobacteria;o__Caulobacterales;f__Caulobacteraceae	g__Phenylobacterium;s__Phenylobacterium_zucineum	69.4353	5.59408	5714	0.895805	S3
	S3_metabat_07	95.67	3.47	0	40	1	UID3199	k__Bacteria;p__Acidobacteria	c__Acidobacteriia;o__Acidobacteriales;f__Acidobacteriaceae	65.9697	4.26758	3893	0.92363	S3
	S3_metabat_08	83.01	0.66	50	35	0	UID3332	k__Bacteria;p__Proteobacteria;c__Alphaproteobacteria;o__Sphingomonadales	f__Sphingomonadaceae;g__Sphingomonas;s__	65.6162	1.74545	1863	0.923909	S3
	S3_metabat_09	91.31	2.2	0	30	0	UID2567	k__Bacteria	p__Gemmatimonadetes;c__Gemmatimonadetes;o__Gemmatimonadales;f__Gemmatimonadaceae;g__Gemmatimonas;s__Gemmatimonas_aurantiaca	68.8849	3.08397	2955	0.933314	S3
	S3_metabat_10	97.3	0.76	0	40	2	UID3053	k__Bacteria;p__Verrucomicrobia;c__Verrucomicrobiae;o__Verrucomicrobiales	f__Verrucomicrobia_subdivision_3;g__Pedosphaera;s__Pedosphaera_parvula	58.0967	5.01243	4310	0.911711	S3
	S3_metabat_12	87.02	13.23	0	26	4	UID3291	k__Bacteria;p__Proteobacteria;c__Deltaproteobacteria;o__Myxococcales	f__Kofleriaceae;g__Haliangium;s__Haliangium_ochraceum	72.3708	8.50281	8211	0.918753	S3
	S3_metabat_13	90.86	6.04	33.33	34	0	UID2567	k__Bacteria	p__Gemmatimonadetes;c__Gemmatimonadetes;o__Gemmatimonadales;f__Gemmatimonadaceae;g__Gemmatimonas;s__Gemmatimonas_aurantiaca	67.683	4.70595	4616	0.868163	S3
	S3_metabat_14_sub	83.03	5.27	25	12	1	UID3310	k__Bacteria;p__Proteobacteria;c__Alphaproteobacteria;o__Sphingomonadales	f__Sphingomonadaceae;g__Sphingomonas	64.583	2.04124	2265	0.914278	S3
	S3_metabat_15_sub	93.71	5.99	18.18	14	0	UID3291	k__Bacteria;p__Proteobacteria;c__Deltaproteobacteria;o__Myxococcales	f__Kofleriaceae;g__Haliangium;s__Haliangium_ochraceum	66.2637	5.81918	5256	0.921811	S3
	S3_metabat_16_sub	96.01	87.57	6.27	17	6	UID4129	k__Bacteria;p__Proteobacteria;c__Betaproteobacteria;o__Burkholderiales;f__Comamonadaceae	unresolved	68.1994	7.64947	7920	0.904323	S3
	S3_metabat_19	86.62	8.06	0	11	0	UID3291	k__Bacteria;p__Proteobacteria;c__Deltaproteobacteria;o__Myxococcales	f__Kofleriaceae;g__Haliangium;s__Haliangium_ochraceum	74.3861	6.62012	6001	0.925872	S3
	S3_metabat_21	98.68	6.44	0	42	0	UID2322	k__Bacteria;p__Chloroflexi;c__Dehalococcoidetes	c__;o__;f__;g__;s__	63.1557	8.7413	9215	0.882125	S3
	S3_metabat_22_sub	86.92	68.73	20.07	11	6	UID3332	k__Bacteria;p__Proteobacteria;c__Alphaproteobacteria;o__Sphingomonadales	f__Sphingomonadaceae;g__Sphingomonas;s__	66.3613	4.11099	5015	0.913403	S3
	S3_metabat_23	81.25	6.93	14.29	37	0	UID2322	k__Bacteria;p__Chloroflexi;c__Dehalococcoidetes	c__;o__;f__;g__;s__	65.7551	4.73275	4804	0.897795	S3
	S3_metabat_25	92.56	2.3	0	38	1	UID2567	k__Bacteria	p__Gemmatimonadetes;c__Gemmatimonadetes;o__Gemmatimonadales;f__Gemmatimonadaceae;g__Gemmatimonas;s__Gemmatimonas_aurantiaca	69.0587	4.91231	4756	0.887329	S3
	S3_metabat_27_sub	87.58	11.16	0	22	17	UID3278	k__Bacteria;p__Proteobacteria;c__Deltaproteobacteria	o__Myxococcales;f__Myxococcaceae;g__Anaeromyxobacter;s__Anaeromyxobacter_dehalogenans	69.1539	5.1841	5752	0.924039	S3
	S3_metabat_29	93.26	2.14	25	35	1	UID1455	k__Bacteria;p__Actinobacteria;c__Actinobacteria	o__Acidimicrobiales;f__Acidimicrobiaceae;g__Acidimicrobium;s__Acidimicrobium_ferrooxidans	73.494	3.45741	3721	0.913896	S3
	S3_metabat_30	75.47	7.55	20	12	0	UID3319	k__Bacteria;p__Proteobacteria;c__Alphaproteobacteria;o__Sphingomonadales	f__Erythrobacteraceae;g__Citromicrobium	67.0301	2.14709	2431	0.907917	S3
	S3_metabat_32	84.22	2.56	50	30	0	UID2117	k__Bacteria;p__Actinobacteria;c__Actinobacteria;o__Solirubrobacterales	f__Solirubrobacteraceae;g__Solirubrobacter	71.7982	1.95218	2285	0.89346	S3
	S3_metabat_33_sub	69.94	1.75	100	9	0	UID3291	k__Bacteria;p__Proteobacteria;c__Deltaproteobacteria;o__Myxococcales	f__Myxococcaceae;g__Anaeromyxobacter;s__Anaeromyxobacter_dehalogenans	72.7307	6.31646	6694	0.920264	S3
	S3_metabat_35	86.77	5.06	15.38	25	1	UID3296	k__Bacteria;p__Proteobacteria;c__Deltaproteobacteria;o__Myxococcales;f__Myxococcaceae	f__Cystobacteraceae;g__Stigmatella;s__Stigmatella_aurantiaca	69.0665	7.92027	8406	0.904567	S3
	S3_metabat_44_sub	23.3	0.93	0	16	0	UID2307	k__Bacteria	p__Armatimonadetes;c__Chthonomonadetes;o__Chthonomonadales;f__Chthonomonadaceae;g__Chthonomonas;s__Chthonomonas_calidirosea	68.821	1.73978	2107	0.873097	S3
	S4_maxbin_12	29.39	1.16	0	18	0	UID2985	k__Bacteria;p__Planctomycetes;c__Planctomycetia;o__Planctomycetales;f__Planctomycetaceae	g__Isosphaera;s__Isosphaera_pallida	71.1495	2.12259	2786	0.861152	S4
	S4_maxbin_19	77.27	22.03	11.54	27	12	UID4209	k__Bacteria;p__Proteobacteria;c__Gammaproteobacteria;o__Xanthomonadales	f__Xanthomonadaceae	59.4781	5.30479	7208	0.89344	S4
	S4_metabat_06	37.88	0	0	13	0	UID2113	k__Bacteria;p__Actinobacteria;c__Actinobacteria	o__Solirubrobacterales	68.6441	1.0012	1302	0.928403	S4
	S5_maxbin_10	64.39	22.08	4.65	18	14	UID4268	k__Bacteria;p__Proteobacteria;c__Gammaproteobacteria	o__Thiotrichales;f__Thiotrichaceae;g__Beggiatoa;s__Beggiatoa_alba	59.3059	4.6347	6422	0.899303	S5
	S5_maxbin_13_sub	59.12	15.7	8.15	14	1	UID3565	k__Bacteria;p__Proteobacteria;c__Alphaproteobacteria;o__Rhizobiales;f__Rhizobiaceae	g__Rhizobium;s__Rhizobium_giardinii	62.5533	3.13653	4551	0.890517	S5
	S5_maxbin_14	52.41	23.19	0	14	6	UID2567	k__Bacteria	p__Gemmatimonadetes;c__Gemmatimonadetes;o__Gemmatimonadales;f__Gemmatimonadaceae;g__Gemmatimonas;s__Gemmatimonas_aurantiaca	69.4106	4.81801	7509	0.904159	S5
	S5_maxbin_18	49.98	13.94	0	18	3	UID3053	k__Bacteria;p__Verrucomicrobia;c__Verrucomicrobiae;o__Verrucomicrobiales	f__Verrucomicrobia_subdivision_3;g__Pedosphaera;s__Pedosphaera_parvula	54.5944	4.75187	6777	0.878835	S5
	S5_maxbin_19_sub	46.11	4.36	16.67	19	0	UID2985	k__Bacteria;p__Planctomycetes;c__Planctomycetia;o__Planctomycetales;f__Planctomycetaceae	g__Isosphaera;s__Isosphaera_pallida	71.4064	2.98573	3685	0.855863	S5
	S5_maxbin_22	91.19	82.56	36.25	23	12	UID4671	k__Bacteria;p__Proteobacteria;c__Gammaproteobacteria	o__Pseudomonadales;f__Pseudomonadaceae;g__Cellvibrio;s__Cellvibrio_japonicus	45.9856	7.50648	9340	0.881868	S5
	S5_maxbin_23	68.32	12.54	5.36	16	5	UID2813	k__Bacteria;p__Bacteroidetes;c__Flavobacteriia;o__Flavobacteriales;f__Cryomorphaceae	g__Fluviicola;s__Fluviicola_taffensis	49.9498	3.13738	4126	0.905156	S5
	S5_metabat_01	93.44	4.4	21.21	18	10	UID3437	k__Bacteria;p__Proteobacteria;c__Alphaproteobacteria;o__Caulobacterales;f__Caulobacteraceae;g__Caulobacter	s__	68.3032	5.80473	5679	0.885246	S5
	S5_metabat_05_sub	54.43	4.58	31.25	12	0	UID1807	k__Bacteria;p__Actinobacteria;c__Actinobacteria;o__Actinomycetales;f__Geodermatophilaceae;g__Blastococcus	g__Geodermatophilus;s__Geodermatophilus_obscurus	74.3815	4.50485	5310	0.870841	S5
	S5_metabat_06	78.83	6.99	5.88	35	3	UID2956	k__Bacteria;p__Bacteroidetes;c__Cytophagia;o__Cytophagales;f__Cytophagaceae	g__Cytophaga	36.1673	4.36907	4785	0.86292	S5
	S5_metabat_09_sub	2.48	0	0	19	0	UID3991	k__Bacteria;p__Proteobacteria;c__Betaproteobacteria;o__Rhodocyclales;f__Rhodocyclaceae	g__Uliginosibacterium;s__Uliginosibacterium_gangwonense	58.9312	0.099018	151	0.856168	S5
	S5_metabat_11	54.95	17.1	3.19	15	0	UID2015	k__Bacteria;p__Actinobacteria;c__Actinobacteria;o__Actinomycetales;f__Pseudonocardiaceae	g__Pseudonocardia	72.4554	5.66569	7465	0.891165	S5
	S5_metabat_13	52.09	0.07	0	20	2	UID3446	k__Bacteria;p__Proteobacteria;c__Alphaproteobacteria;o__Rhizobiales	f__Rhodobiaceae;g__Parvibaculum;s__Parvibaculum_lavamentivorans	64.1525	1.52073	2020	0.917978	S5
	S6_maxbin_01_sub	47.95	19.73	0	17	2	UID3303	k__Bacteria;p__Proteobacteria;c__Alphaproteobacteria	unresolved	68.1592	3.88675	6769	0.895997	S6
	S6_maxbin_05_sub	27.35	6.12	15.38	14	1	UID2592	k__Bacteria;p__Bacteroidetes;c__Sphingobacteriia;o__Sphingobacteriales	f__Chitinophagaceae	40.0236	2.00471	2576	0.884152	S6
	S6_maxbin_07	47.84	10.03	2.86	21	4	UID2592	k__Bacteria;p__Bacteroidetes;c__Sphingobacteriia;o__Sphingobacteriales	f__Chitinophagaceae	45.9521	2.28916	3149	0.876747	S6
	S6_maxbin_11_sub	63.29	7.69	7.14	25	11	UID2496	k__Bacteria;p__Spirochaetes;c__Spirochaetia	p__Elusimicrobia;c__Candidatus_Endomicrobium;o__Candidatus_Endomicrobium;f__Candidatus_Endomicrobium;g__Candidatus_Endomicrobium;s__	48.8073	2.75825	3852	0.888213	S6
	S6_maxbin_12_sub	79.29	54.05	51.52	19	5	UID3053	k__Bacteria;p__Verrucomicrobia;c__Verrucomicrobiae;o__Verrucomicrobiales	f__Verrucomicrobia_subdivision_3;g__Pedosphaera;s__Pedosphaera_parvula	59.4054	7.5127	7644	0.923829	S6
	S6_maxbin_17_sub	55.41	23.93	1.37	24	11	UID1575	k__Bacteria;p__Actinobacteria;c__Actinobacteria;o__Actinomycetales	f__Cellulomonadaceae;g__Cellulomonas;s__	70.4998	4.33319	6186	0.872175	S6
	S6_metabat_01	100	0.49	0	43	0	UID2598	k__Bacteria;p__Bacteroidetes;c__Sphingobacteriia;o__Sphingobacteriales;f__Chitinophagaceae	g__Niabella	38.8122	3.91899	3618	0.911357	S6
	S6_metabat_02	97.44	0.49	0	41	0	UID2598	k__Bacteria;p__Bacteroidetes;c__Sphingobacteriia;o__Sphingobacteriales;f__Chitinophagaceae	g__Niabella	39.4313	4.72944	4213	0.88494	S6
	S6_metabat_03	95.63	0.05	100	40	1	UID3202	k__Bacteria;p__Acidobacteria;c__Acidobacteriia;o__Acidobacteriales	c__Candidatus_Koribacter;o__Candidatus_Koribacter;f__Candidatus_Koribacter;g__Candidatus_Koribacter;s__Candidatus_Koribacter_versatilis	56.4089	3.84883	3445	0.89349	S6
	S6_metabat_04	97.01	2.14	33.33	42	1	UID3202	k__Bacteria;p__Acidobacteria;c__Acidobacteriia;o__Acidobacteriales	c__Candidatus_Koribacter;o__Candidatus_Koribacter;f__Candidatus_Koribacter;g__Candidatus_Koribacter;s__Candidatus_Koribacter_versatilis	58.9513	3.56034	3165	0.893776	S6
	S6_metabat_05	92.28	25.26	23.81	37	1	UID3202	k__Bacteria;p__Acidobacteria;c__Acidobacteriia;o__Acidobacteriales	c__Candidatus_Koribacter;o__Candidatus_Koribacter;f__Candidatus_Koribacter;g__Candidatus_Koribacter;s__Candidatus_Koribacter_versatilis	56.4971	5.76045	5826	0.884967	S6
	S6_metabat_06	90.37	4.39	0	41	0	UID3053	k__Bacteria;p__Verrucomicrobia;c__Verrucomicrobiae;o__Verrucomicrobiales	f__Verrucomicrobia_subdivision_3;g__Pedosphaera;s__Pedosphaera_parvula	53.5603	6.26289	5577	0.866152	S6
	S6_metabat_07	92.44	0.89	50	41	1	UID3215	k__Bacteria;p__Proteobacteria;c__Deltaproteobacteria	o__Deferrisoma;f__Deferrisoma;g__Deferrisoma;s__Deferrisoma_camini	66.816	4.01835	3686	0.910811	S6
	S6_metabat_12_sub	39.48	5.46	33.33	17	2	UID3806	k__Bacteria;p__Proteobacteria;c__Alphaproteobacteria;o__Rhodospirillales;f__Rhodospirillaceae;g__Azospirillum	unresolved	65.9876	3.41416	3797	0.910672	S6
	S6_metabat_14	87.33	4.35	26.67	17	0	UID3807	k__Bacteria;p__Proteobacteria;c__Alphaproteobacteria;o__Rhodospirillales;f__Rhodospirillaceae;g__Azospirillum	s__Azospirillum_lipoferum	69.3035	5.62677	6001	0.896416	S6
	S6_metabat_15	94.09	5.18	12.5	36	1	UID1447	k__Bacteria;p__Firmicutes;c__Clostridia_3;o__Clostridiales_3	c__Clostridia;o__Clostridiales;f__Clostridiales_Family_XVIII._Incertae_Sedis;g__Symbiobacterium;s__Symbiobacterium_thermophilum	63.3115	5.84134	6202	0.898811	S6
	S6_metabat_16	81.46	5.53	9.09	13	1	UID4129	k__Bacteria;p__Proteobacteria;c__Betaproteobacteria;o__Burkholderiales;f__Comamonadaceae	unresolved	63.1391	3.7361	4310	0.935593	S6
	S6_metabat_18	63.61	5.17	0	35	1	UID1	k__Bacteria (root)	k__Bacteria	41.0205	0.617997	785	0.889977	S6
	S6_metabat_20	48.87	3.45	4.76	25	1	UID3429	k__Bacteria;p__Proteobacteria;c__Alphaproteobacteria	o__Rhodobacterales_2;f__Hyphomonadaceae;g__Hirschia	62.1449	1.64448	2274	0.912682	S6
	S7_maxbin_011	79.74	7.31	21.05	24	1	UID2114	k__Bacteria;p__Actinobacteria;c__Actinobacteria;o__Rubrobacterales;f__Rubrobacteraceae;g__Rubrobacter	s__Rubrobacter_radiotolerans	61.2058	4.1835	5618	0.838669	S7
	S7_maxbin_014_sub	75.69	8.54	9.09	32	3	UID2567	k__Bacteria	p__Gemmatimonadetes;c__Gemmatimonadetes;o__Gemmatimonadales;f__Gemmatimonadaceae;g__Gemmatimonas;s__Gemmatimonas_aurantiaca	69.7321	3.50445	3960	0.913808	S7
	S7_maxbin_020_sub	83.05	8.55	11.43	16	1	UID4002	k__Bacteria;p__Proteobacteria;c__Betaproteobacteria;o__Burkholderiales	f__Oxalobacteraceae	63.5013	2.55431	2634	0.898555	S7
	S7_maxbin_044_sub	13.18	0.53	0	21	0	UID2048	k__Bacteria;p__Actinobacteria;c__Actinobacteria;o__Actinomycetales;f__Streptomycetaceae	f__Sporichthyaceae;g__Sporichthya;s__Sporichthya_polymorpha	68.5989	0.565568	688	0.860759	S7
	S7_maxbin_048_sub	41.61	1.67	46.67	23	7	UID3332	k__Bacteria;p__Proteobacteria;c__Alphaproteobacteria;o__Sphingomonadales	f__Sphingomonadaceae;g__Sphingomonas;s__	66.9231	1.38668	1782	0.917294	S7
	S7_maxbin_050_sub	75.96	3.84	33.33	17	0	UID2015	k__Bacteria;p__Actinobacteria;c__Actinobacteria;o__Actinomycetales;f__Pseudonocardiaceae	g__Actinomycetospora;s__Actinomycetospora_chiangmaiensis	72.0299	2.62312	2922	0.892982	S7
	S7_maxbin_061	61.12	16.23	25	13	0	UID2114	k__Bacteria;p__Actinobacteria;c__Actinobacteria;o__Rubrobacterales;f__Rubrobacteraceae;g__Rubrobacter	s__Rubrobacter_radiotolerans	61.4919	2.92107	4266	0.88049	S7
	S7_maxbin_073	90.12	10.32	19.64	16	3	UID3435	k__Bacteria;p__Proteobacteria;c__Alphaproteobacteria;o__Caulobacterales;f__Caulobacteraceae	g__Phenylobacterium;s__Phenylobacterium_zucineum	69.6003	5.16376	5601	0.900758	S7
	S7_maxbin_090	67.04	28.9	12.2	17	7	UID3199	k__Bacteria;p__Acidobacteria	c__Acidobacteriia;o__Acidobacteriales;f__Acidobacteriaceae	46.7121	4.31666	6338	0.875461	S7
	S7_maxbin_097_sub	39.4	6.55	0	23	4	UID2117	k__Bacteria;p__Actinobacteria;c__Actinobacteria;o__Solirubrobacterales	f__Solirubrobacteraceae;g__Solirubrobacter	73.3991	1.01873	1499	0.93113	S7
	S7_maxbin_098_sub	43.88	2.56	0	19	0	UID1455	k__Bacteria;p__Actinobacteria;c__Actinobacteria	o__Acidimicrobiales;f__Acidimicrobiaceae;g__Acidimicrobium;s__Acidimicrobium_ferrooxidans	71.9551	1.209	1644	0.929826	S7
	S7_maxbin_119	74.09	4.87	7.69	26	2	UID2291	k__Bacteria;p__Deinococcus-Thermus;c__Deinococci;o__Deinococcales;f__Deinococcaceae	f__Trueperaceae;g__Truepera;s__Truepera_radiovictrix	63.0965	2.56725	3042	0.878431	S7
	S7_maxbin_122_sub	37.47	12.39	5	21	1	UID1455	k__Bacteria;p__Actinobacteria;c__Actinobacteria	o__Acidimicrobiales;f__Acidimicrobiaceae;g__Acidimicrobium;s__Acidimicrobium_ferrooxidans	69.8746	2.41669	3386	0.893102	S7
	S7_maxbin_135_sub	51.51	22.4	41.33	17	7	UID2114	k__Bacteria;p__Actinobacteria;c__Actinobacteria;o__Rubrobacterales;f__Rubrobacteraceae;g__Rubrobacter	s__Rubrobacter_radiotolerans	65.7731	2.70037	3814	0.879685	S7
	S7_maxbin_141_sub	79.33	56.3	9.52	16	12	UID2598	k__Bacteria;p__Bacteroidetes;c__Sphingobacteriia;o__Sphingobacteriales;f__Chitinophagaceae	g__Niastella;s__Niastella_koreensis	38.821	6.76802	9524	0.872767	S7
	S7_maxbin_143_sub	82.68	12.02	3.57	17	16	UID4265	k__Bacteria;p__Proteobacteria;c__Gammaproteobacteria;o__Xanthomonadales;f__Xanthomonadaceae;g__Lysobacter	s__Lysobacter_defluvii	67.5903	3.48949	4038	0.887271	S7
	S7_maxbin_144	81.03	29.08	62.5	17	15	UID2291	k__Bacteria;p__Deinococcus-Thermus;c__Deinococci;o__Deinococcales;f__Deinococcaceae	f__Trueperaceae;g__Truepera;s__Truepera_radiovictrix	62.4695	3.21777	4576	0.898585	S7
	S7_maxbin_163	66.2	20.06	0	23	0	UID2321	k__Bacteria;p__Chloroflexi;c__Thermomicrobia	o__Sphaerobacterales;f__Sphaerobacteraceae;g__Sphaerobacter;s__Sphaerobacter_thermophilus	60.7264	3.36786	4553	0.880292	S7
	S7_maxbin_166	96.53	6.1	14.29	35	6	UID3199	k__Bacteria;p__Acidobacteria	c__Acidobacteriia;o__Acidobacteriales;f__Acidobacteriaceae	66.0326	4.43252	4109	0.923042	S7
	S7_metabat_001	100	0.49	0	43	0	UID2612	k__Bacteria;p__Bacteroidetes;c__Sphingobacteriia;o__Sphingobacteriales;f__Sphingobacteriaceae	g__Pedobacter;s__Pedobacter_oryzae	40.0122	3.7195	3535	0.900117	S7
	S7_metabat_002	99.86	0.99	0	39	0	UID2598	k__Bacteria;p__Bacteroidetes;c__Sphingobacteriia;o__Sphingobacteriales;f__Chitinophagaceae	g__Niabella	38.8114	3.91087	3620	0.91117	S7
	S7_metabat_003	99.35	0	0	43	0	UID2612	k__Bacteria;p__Bacteroidetes;c__Sphingobacteriia;o__Sphingobacteriales;f__Sphingobacteriaceae	g__Pedobacter;s__Pedobacter_oryzae	39.7166	3.29209	2958	0.907986	S7
	S7_metabat_004	99.94	2.01	22.22	43	0	UID1898	k__Bacteria;p__Actinobacteria;c__Actinobacteria;o__Actinomycetales;f__Nocardiaceae;g__Rhodococcus	s__	64.6247	5.40283	5112	0.921356	S7
	S7_metabat_005	94.42	1.37	0	18	0	UID3051	k__Bacteria;p__Verrucomicrobia;c__Opitutae;o__Opitutales;f__Opitutaceae	g__Opitutus;s__Opitutus_terrae	64.9615	6.55616	5173	0.897098	S7
	S7_metabat_006	96.32	0.49	0	38	0	UID2598	k__Bacteria;p__Bacteroidetes;c__Sphingobacteriia;o__Sphingobacteriales;f__Chitinophagaceae	g__Niabella	39.4528	4.80289	4306	0.88488	S7
	S7_metabat_007	97.15	0	0	30	0	UID3202	k__Bacteria;p__Acidobacteria;c__Acidobacteriia;o__Acidobacteriales	c__Candidatus_Koribacter;o__Candidatus_Koribacter;f__Candidatus_Koribacter;g__Candidatus_Koribacter;s__Candidatus_Koribacter_versatilis	56.4235	3.84579	3428	0.893538	S7
	S7_metabat_011	99.15	1.76	0	43	0	UID3202	k__Bacteria;p__Acidobacteria;c__Acidobacteriia;o__Acidobacteriales	c__Candidatus_Koribacter;o__Candidatus_Koribacter;f__Candidatus_Koribacter;g__Candidatus_Koribacter;s__Candidatus_Koribacter_versatilis	58.8991	3.58493	3183	0.892572	S7
	S7_metabat_012	97.97	2.36	0	40	1	UID3053	k__Bacteria;p__Verrucomicrobia;c__Verrucomicrobiae;o__Verrucomicrobiales	f__Verrucomicrobia_subdivision_3;g__Pedosphaera;s__Pedosphaera_parvula	58.0512	5.06786	4400	0.910272	S7
	S7_metabat_013_sub	86.71	3.3	33.33	27	0	UID2567	k__Bacteria	p__Gemmatimonadetes;c__Gemmatimonadetes;o__Gemmatimonadales;f__Gemmatimonadaceae;g__Gemmatimonas;s__Gemmatimonas_aurantiaca	68.9211	2.95249	2882	0.936286	S7
	S7_metabat_014	85.07	3.85	0	10	0	UID2567	k__Bacteria	p__Gemmatimonadetes;c__Gemmatimonadetes;o__Gemmatimonadales;f__Gemmatimonadaceae;g__Gemmatimonas;s__Gemmatimonas_aurantiaca	71.6777	4.66961	4504	0.906979	S7
	S7_metabat_015	75.72	2.2	0	22	0	UID2567	k__Bacteria	p__Gemmatimonadetes;c__Gemmatimonadetes;o__Gemmatimonadales;f__Gemmatimonadaceae;g__Gemmatimonas;s__Gemmatimonas_aurantiaca	66.9166	2.70552	2716	0.907351	S7
	S7_metabat_016	92.62	2.3	16.67	37	0	UID3291	k__Bacteria;p__Proteobacteria;c__Deltaproteobacteria;o__Myxococcales	f__Kofleriaceae;g__Haliangium;s__Haliangium_ochraceum	66.2275	5.09704	4603	0.925899	S7
	S7_metabat_017	89.55	2.73	0	36	1	UID2310	k__Bacteria;p__Chloroflexi	c__Caldilineae;o__Caldilineales;f__Caldilineaceae;g__Caldilinea;s__Caldilinea_aerophila	59.0382	8.18695	7535	0.844635	S7
	S7_metabat_021	90.91	7.26	18.18	28	0	UID3202	k__Bacteria;p__Acidobacteria;c__Acidobacteriia;o__Acidobacteriales	c__Candidatus_Koribacter;o__Candidatus_Koribacter;f__Candidatus_Koribacter;g__Candidatus_Koribacter;s__Candidatus_Koribacter_versatilis	56.2657	4.4214	4319	0.884603	S7
	S7_metabat_023	90.71	4.05	0	41	0	UID3053	k__Bacteria;p__Verrucomicrobia;c__Verrucomicrobiae;o__Verrucomicrobiales	f__Verrucomicrobia_subdivision_3;g__Pedosphaera;s__Pedosphaera_parvula	53.4377	5.74807	5093	0.867892	S7
	S7_metabat_025	91.43	53.67	24.53	27	12	UID2567	k__Bacteria	p__Gemmatimonadetes;c__Gemmatimonadetes;o__Gemmatimonadales;f__Gemmatimonadaceae;g__Gemmatimonas;s__Gemmatimonas_aurantiaca	67.2684	6.28026	6587	0.889914	S7
	S7_metabat_026_sub	90.73	68.86	56.8	34	7	UID2291	k__Bacteria;p__Deinococcus-Thermus;c__Deinococci;o__Deinococcales;f__Deinococcaceae	g__Deinococcus;s__Deinococcus_radiodurans	72.4731	5.99024	6399	0.906091	S7
	S7_metabat_028	94.22	5.78	0	40	0	UID2322	k__Bacteria;p__Chloroflexi;c__Dehalococcoidetes	c__;o__;f__;g__;s__	63.035	7.97454	8398	0.880317	S7
	S7_metabat_030	88.11	4.52	12.5	10	0	UID3291	k__Bacteria;p__Proteobacteria;c__Deltaproteobacteria;o__Myxococcales	f__Kofleriaceae;g__Haliangium;s__Haliangium_ochraceum	74.448	6.34555	5819	0.926593	S7
	S7_metabat_031	94.54	0.85	0	30	0	UID1456	k__Bacteria;p__Actinobacteria;c__Actinobacteria	o__Nitriliruptorales;f__Nitriliruptoraceae;g__Nitriliruptor;s__Nitriliruptor_alkaliphilus	71.0971	2.66027	2776	0.913804	S7
	S7_metabat_032	82.92	10.14	5.26	25	5	UID1455	k__Bacteria;p__Actinobacteria;c__Actinobacteria	o__Acidimicrobiales;f__Acidimicrobiaceae;g__Acidimicrobium;s__Acidimicrobium_ferrooxidans	71.7766	3.08052	3279	0.917188	S7
	S7_metabat_034	69.68	4.49	23.08	10	0	UID3310	k__Bacteria;p__Proteobacteria;c__Alphaproteobacteria;o__Sphingomonadales	f__Sphingomonadaceae;g__Sphingomonas	64.2069	1.86079	2116	0.906284	S7
	S7_metabat_036	78.67	2.26	0	12	0	UID3291	k__Bacteria;p__Proteobacteria;c__Deltaproteobacteria;o__Myxococcales	f__Kofleriaceae;g__Haliangium;s__Haliangium_ochraceum	72.7298	7.34727	7102	0.9253	S7
	S7_metabat_037_sub	75.89	15.38	17.65	16	1	UID2567	k__Bacteria	p__Gemmatimonadetes;c__Gemmatimonadetes;o__Gemmatimonadales;f__Gemmatimonadaceae;g__Gemmatimonas;s__Gemmatimonas_aurantiaca	64.3895	5.11817	5106	0.886118	S7
	S7_metabat_038_sub	71.3	5.41	11.11	18	1	UID2114	k__Bacteria;p__Actinobacteria;c__Actinobacteria;o__Rubrobacterales;f__Rubrobacteraceae;g__Rubrobacter	s__Rubrobacter_radiotolerans	64.7386	2.76803	3225	0.885454	S7
	S7_metabat_041_sub	58.86	13.06	41.18	15	4	UID2113	k__Bacteria;p__Actinobacteria;c__Actinobacteria	o__Solirubrobacterales	70.7716	4.34511	5241	0.869012	S7
	S7_metabat_042	80.86	3.08	13.33	14	3	UID3807	k__Bacteria;p__Proteobacteria;c__Alphaproteobacteria;o__Rhodospirillales;f__Rhodospirillaceae;g__Azospirillum	s__Azospirillum_lipoferum	68.8357	5.16704	5584	0.892128	S7
	S7_metabat_043	72.14	2.99	25	13	0	UID1455	k__Bacteria;p__Actinobacteria;c__Actinobacteria	o__Acidimicrobiales;f__Acidimicrobiaceae;g__Acidimicrobium;s__Acidimicrobium_ferrooxidans	74.106	2.72788	3009	0.922179	S7
	S7_metabat_048	77.67	0.83	25	29	0	UID2014	k__Bacteria;p__Actinobacteria;c__Actinobacteria;o__Actinomycetales	f__Pseudonocardiaceae;g__Pseudonocardia	71.5984	2.3349	2541	0.893846	S7
	S7_metabat_050	90.62	1.15	25	37	1	UID3215	k__Bacteria;p__Proteobacteria;c__Deltaproteobacteria	o__Deferrisoma;f__Deferrisoma;g__Deferrisoma;s__Deferrisoma_camini	66.821	3.93135	3656	0.910357	S7
	S7_metabat_053	60.77	4.97	16.67	9	1	UID3319	k__Bacteria;p__Proteobacteria;c__Alphaproteobacteria;o__Sphingomonadales	f__Erythrobacteraceae;g__Citromicrobium	66.7227	2.10682	2439	0.903563	S7
	S7_metabat_056_sub	83.38	86.73	7.84	26	6	UID2047	k__Bacteria;p__Actinobacteria;c__Actinobacteria;o__Actinomycetales	f__Streptomycetaceae;g__Streptomyces;s__Streptomyces_cattleya	72.2775	4.78345	5238	0.906299	S7
	S7_metabat_057_sub	79.68	13.11	22.22	20	0	UID2117	k__Bacteria;p__Actinobacteria;c__Actinobacteria;o__Solirubrobacterales	f__Conexibacteraceae	74.3751	2.51679	3003	0.934546	S7
	S7_metabat_059	87.07	10.54	0	31	1	UID2142	k__Bacteria	p__Cyanobacteria	59.4221	2.50867	2704	0.879659	S7
	S7_metabat_060	82.21	2.99	0	36	2	UID2142	k__Bacteria	p__Cyanobacteria	55.4669	2.49593	2637	0.874146	S7
	S7_metabat_061	69.91	3.96	25	35	0	UID2322	k__Bacteria;p__Chloroflexi;c__Dehalococcoidetes	c__;o__;f__;g__;s__	65.508	4.20376	4361	0.897573	S7
	S7_metabat_062_sub	87.06	46.45	73.91	12	4	UID4265	k__Bacteria;p__Proteobacteria;c__Gammaproteobacteria;o__Xanthomonadales;f__Xanthomonadaceae;g__Lysobacter	s__	68.5086	4.43553	4505	0.882025	S7
	S7_metabat_064	83.16	4.16	16.67	14	0	UID1447	k__Bacteria;p__Firmicutes;c__Clostridia_3;o__Clostridiales_3	c__Clostridia;o__Clostridiales;f__Clostridiales_Family_XVIII._Incertae_Sedis;g__Symbiobacterium;s__Symbiobacterium_thermophilum	63.4992	5.38628	5796	0.901137	S7
	S7_metabat_065	79.33	46.47	69.47	19	4	UID3053	k__Bacteria;p__Verrucomicrobia;c__Verrucomicrobiae;o__Verrucomicrobiales	f__Verrucomicrobia_subdivision_3;g__Pedosphaera;s__Pedosphaera_parvula	59.2098	7.93199	7751	0.916584	S7
	S7_metabat_068	82.89	3.65	37.5	37	0	UID2114	k__Bacteria;p__Actinobacteria;c__Actinobacteria;o__Rubrobacterales;f__Rubrobacteraceae;g__Rubrobacter	s__Rubrobacter_radiotolerans	66.7238	2.17401	2518	0.898621	S7
	S7_metabat_069	89.75	9.39	13.64	32	1	UID4209	k__Bacteria;p__Proteobacteria;c__Gammaproteobacteria;o__Xanthomonadales	f__Xanthomonadaceae	58.9014	4.85209	5039	0.894798	S7
	S7_metabat_070	68.78	35.69	42.55	19	8	UID2567	k__Bacteria	p__Gemmatimonadetes;c__Gemmatimonadetes;o__Gemmatimonadales;f__Gemmatimonadaceae;g__Gemmatimonas;s__Gemmatimonas_aurantiaca	70.899	4.32485	4992	0.915733	S7
	S7_metabat_071	61.71	0.85	0	18	0	UID2142	k__Bacteria	p__Cyanobacteria	58.6098	1.6633	1846	0.89026	S7
	S7_metabat_079_sub	42.65	0.61	0	15	1	UID3339	k__Bacteria;p__Proteobacteria;c__Alphaproteobacteria;o__Rhodobacterales	f__Rhodobacteraceae	70.6535	1.99424	2372	0.889047	S7
	S7_metabat_082	72.85	50.74	36.78	16	8	UID2567	k__Bacteria	p__Gemmatimonadetes;c__Gemmatimonadetes;o__Gemmatimonadales;f__Gemmatimonadaceae;g__Gemmatimonas;s__Gemmatimonas_aurantiaca	72.6478	8.33963	9971	0.909117	S7
	S7_metabat_087	45.51	1.72	0	34	0	UID1	k__Bacteria (root)	k__Bacteria	41.2429	0.427555	508	0.886326	S7
	S7_metabat_089	71.63	2.14	66.67	22	0	UID1455	k__Bacteria;p__Actinobacteria;c__Actinobacteria	o__Acidimicrobiales;f__Acidimicrobiaceae;g__Acidimicrobium;s__Acidimicrobium_ferrooxidans	72.2233	1.74548	2030	0.921122	S7
	S7_metabat_100	70.79	12.9	2.33	28	3	UID2605	k__Bacteria;p__Bacteroidetes	unresolved	33.2986	2.57993	3162	0.872639	S7

## Sheet: Table S7
	Table S7. Relative abundances (%) of dominant bacterial phyla and families in Pan de Azúcar and Santa Gracia. Community composition was predicted using metagenomes, and the taxonomic profile of the transcriptionally active community was assessed through metatranscriptomes using the Silva database. T0, T1, and T3 represent the original samples and samples after two and 16 weeks, respectively.
	Sequencing method	Study site	Treatment	Top phyla bacteria													Top phyla archaea		Top family bacteria											Top family archaea
				Proteobacteria	Actinobacteriota	Myxococcota	Gemmatimonadota	Planctomycetota	Bacteroidota	Acidobacteriota	Chloroflexi	Verrucomicrobiota	Cyanobacteria	Armatimonadota	Bdellovibrionota	Firmicutes	Crenarchaeota	Thermoplasmatota	(p) Gemmatimonadota; (f) Longimicrobiaceae	(p) Proteobacteria; (f) Sphingomonadaceae	(p) Actinobacteriota; (f) Solirubrobacteraceae	(p) Actinobacteriota; (f) 67-14	(p) Proteobacteria; (f) Comamonadaceae	(p) Actinobacteriota; (f) Geodermatophilaceae	(p) Myxococcota; (f) Myxococcaceae	(p) Proteobacteria; (f) Oxalobacteraceae	(p) Gemmatimonadota; (f) Gemmatimonadaceae	(p) Myxococcota; (f) Haliangiaceae	(p) Bacteroidota; (f) Chitinophagaceae	(p) Crenarchaeota; (f) Nitrososphaeraceae	(p) Thermoplasmatota; (o) Marine_Group_II
	Metagenome	Pan de Azúcar	Original T0	7.42828	54.2193	0.686484	22.8677	2.15336	1.13335	0.488958	7.35056	0.123049	0.511625	1.27906	0.074477	0.385338	0.0841914	0	20.044	3.62671	16.3558	14.3028	0.0841914	0.466291	0.556959	0.00647626	1.41506	0.0323813	0.194288	0.0841914	0
	Metagenome	Pan de Azúcar	In situ T1	24.0514	22.3046	2.60489	32.2199	2.92807	3.10637	0.782861	4.53836	0.222878	1.55458	1.31498	0.715997	1.09768	0.0668635	0.00557196	28.6789	7.45807	4.17897	6.26567	0.426255	0.275812	1.65487	1.37627	1.78024	0.292528	0.768931	0.0668635	0
	Metagenome	Pan de Azúcar	In situ T3	37.1242	10.6254	8.18936	9.80909	6.05563	4.89806	4.31064	3.30425	4.14651	0.535591	2.44471	1.10574	0.280753	0.112301	0.00863856	7.31686	21.0911	0.470802	0.911368	3.89167	0.0863856	1.51175	0.18141	1.40377	3.89599	0.42329	0.112301	0.00863856
	Metagenome	Santa Gracia	Original T0	19.9626	46.0024	1.97585	5.85785	6.16732	5.69631	6.42238	2.94678	1.57456	0.561129	0.540724	0.272063	0.675055	0.513518	0.00340078	1.02194	5.10627	5.11478	2.14759	1.43513	12.1867	0.452304	1.71399	4.68798	0.323074	3.9007	0.513518	0.00340078
	Metagenome	Santa Gracia	In situ T1	39.9796	18.7142	2.40386	7.21482	5.86387	11.5577	4.97943	1.07558	3.53452	0.754851	0.592866	0.928176	1.22785	0.259176	0	1.52104	9.95076	1.38659	0.643082	4.63602	5.57229	0.495675	8.09764	5.45081	0.346649	5.48806	0.255937	0
	Metagenome	Santa Gracia	In situ T3	29.4536	13.087	3.49941	7.14535	6.38476	8.46068	11.6426	2.96909	5.79164	0.383783	0.614053	0.502407	6.04982	0.418673	0	1.17228	4.76589	0.935036	0.314005	5.01012	3.7227	0.32796	4.21813	5.72884	0.935036	5.5195	0.418673	0
	Metatranscriptome	Pan de Azúcar	In situ T1	19.7396	30.6559	10.0784	9.44852	4.86423	3.64713	0.52118	9.44906	0.16905	3.49259	1.64312	1.69717	0.595737	0.728514	0.0200068	8.57074	1.66816	4.97316	6.46588	0.747207	0.417068	6.66065	2.53119	0.402838	0.906972	0.463218	0.727844	0.0185243
	Metatranscriptome	Pan de Azúcar	Plant T1	24.5769	22.0739	18.283	8.55301	3.57068	4.28829	0.634907	5.46917	0.283443	5.0252	1.46627	2.22114	0.673098	0.536915	0.0137745	7.69103	2.33627	3.66568	5.43409	1.64826	0.235203	13.0894	4.76462	0.411438	1.45343	0.493528	0.53663	0.0132766
	Metatranscriptome	Pan de Azúcar	In situ T3	21.1688	15.3688	19.4424	2.8792	7.99416	3.83349	3.76055	4.08912	4.96441	3.52486	4.40059	3.28578	0.403196	0.725957	0.0329586	2.1019	2.71005	1.55528	1.79632	3.17407	0.242792	4.65955	0.284534	0.310112	6.46605	0.253072	0.725402	0.0312817
	Metatranscriptome	Pan de Azúcar	Plant T3	26.2092	11.4064	18.869	4.28235	6.58286	4.76619	3.83497	3.10748	5.18929	2.84424	3.7028	3.32431	0.565125	0.489742	0.096229	2.92745	3.37689	1.12192	1.36636	4.75445	0.136363	2.41331	0.343013	0.525939	7.25249	0.293593	0.489295	0.0921093
	Metatranscriptome	Santa Gracia	In situ T1	36.5038	15.132	6.07003	5.08145	7.38194	8.23137	6.89905	2.40126	5.1068	1.13983	0.93673	1.4557	2.05707	0.572951	0.000217806	1.26851	3.61362	1.8925	0.4939	4.23046	2.89872	0.973237	8.44723	3.58341	1.07097	2.99329	0.572767	0.000205706
	Metatranscriptome	Santa Gracia	Plant T1	24.1913	25.2515	9.52195	5.06336	7.28874	7.24613	6.21007	3.28568	4.69843	2.38743	1.14967	1.36799	0.278896	0.944443	0.00110671	1.48123	2.64558	2.74204	0.649933	3.38158	5.45345	2.3599	3.38999	3.42198	1.71189	2.82025	0.944129	0.00101999
	Metatranscriptome	Santa Gracia	In situ T3	21.6933	20.0263	15.2507	4.51488	7.57738	4.226	9.73647	4.50185	5.08204	0.479556	1.57565	1.62899	0.350948	1.12043	0.000229446	0.959338	1.35844	2.03417	0.420177	3.50726	4.7597	1.48751	1.11111	3.33704	4.00461	1.27941	1.12003	0.000134968
	Metatranscriptome	Santa Gracia	Plant T3	21.055	16.1327	16.814	5.14384	7.32319	5.32614	9.76417	4.15955	5.36202	2.08826	1.55362	1.3614	0.641039	0.600565	0.000867671	1.28881	1.56248	1.86028	0.37365	3.77144	3.59275	1.71409	1.33164	3.60775	6.20383	1.63688	0.600409	0.000216918

## Sheet: Table S8
			Site	PA	SG	PA	SG	PA	SG	PA	SG	PA	SG	PA	SG	PA	SG	PA	SG	PA	SG	PA	SG
	Metabolism	KEGG	Pathway/Module/ Gene	Acidobacteriota		Actinomycetota		Bacillota		Bacteroidota		Cyanobacteriota		Deinococcota		Nitrososphaerota		Planctomycetota		Pseudomonadota		Verrucomicrobiota
	Carbon metabolism	M00165	Calvin cycle	1.99194	4.30667	45.7362	38.1608	4.29259	4.1346	3.06389	4.61368	2.90119	2.27942	2.01	0.427619	0.117605	1.3305	1.30088	4.04951	16.0576	27.723	6.5116	1.75392
	Carbon metabolism	ko:K00927	pgk	0.313405	9.56789	34.6327	27.6117	7.86604	4.69893	3.45203	3.74432	0	1.66839	4.46941	0	0.156703	3.21187	2.26222	6.21187	14.4793	28.1628	6.60423	0.5
	Carbon metabolism	ko:K00855	prk	0	0	9.77899	29.0586	0	0	0	0	41.2573	20.7064	0.169449	0	0	0	0	0	4.924	1.92308	4.41549	28.3333
	Carbon metabolism	ko:K01601	rbcl	0	0	68.0656	56.3313	1.37522	7.78877	0.390937	0	0	0	0	2.92305	0	0	0	0	7.56377	23.7408	16.6962	0
	Carbon metabolism	ko:K01602	rbcs	0	0	77.5458	71.4286	0	0	0	0.118452	0	0	0	0	0	0	0	0	17.8322	3.57143	0	0
	Carbon metabolism	M00163	Photosystem I	0	0	0	0	0	0	0	0	99.2064	75	0	0	0	0	0	0	0	0	0	0
	Carbon metabolism	M00161	Photosystem II	0	0	0	0	0	0	0	0	99.2064	75	0	0	0	0	0	0	0	0	0	0
	Carbon metabolism	ko:K06281	hhyl	0	0.852606	61.7366	93.4188	0	0	9.00259	1.47154	0	0	0	0	0	0	0	0	18.2754	1.50016	0	0
	Carbon metabolism	ko:K06282	hhys	0	1.72766	60.6557	90.8906	0	0	30.9145	1.45044	0	0	0	0	0	0	0	0	3.24904	2.63014	0	0
	Carbon metabolism	M00173	rTCA	4.85616	4.01477	28.0877	30.7292	4.54969	2.96548	3.2301	3.4729	0.274962	0.336221	3.36265	0.148532	0.337773	2.11173	2.18483	4.05918	21.5038	36.6794	4.5759	2.93883
	Carbon metabolism	ko:K00169	porA	0	0	0	0	0	0	0	0	0	0	0	0	0	0	0	0	0	49.1069	0	0
	Carbon metabolism	ko:K00170	porB	0	0	0	0	0	14.2246	0	0	0	0	0	0	0	0	0	0	7.71493	23.2754	0	0
	Carbon metabolism	ko:K00031	idh1	5.59325	0.861012	11.8132	29.3374	10.8452	1.63133	7.20306	4.188	0	0	3.71486	0.780738	0.302127	2.21955	0	0	31.4098	51.9195	2.29935	0.58848
	Carbon metabolism	ko:K00174	korA	8.17206	1.86883	41.6336	34.5983	1.01543	3.27987	2.1079	2.34464	0	0	7.93748	0	3.72113	5.9685	5.99954	5.60949	8.19762	25.2496	1.73957	1.365
	Carbon metabolism	ko:K00175	korB	5.23822	3.2676	46.4533	37.6825	1.53348	2.67119	2.04238	1.94509	0	0	7.46807	0	1.4563	6.85134	4.45141	10.6087	10.1449	21.9878	1.97383	0.581517
	Carbon metabolism	ko:K15230	acIA	­	­	­	­	­	­	­	­	­	­	­	­	­	­	­	­	­	­	­	­
	Carbon metabolism	ko:K15231	acIB	­	­	­	­	­	­	­	­	­	­	­	­	­	­	­	­	­	­	­	­
	Carbon metabolism	ko:K15232	ccsA	0	0	97.2025	0	2.79745	0	0	0	0	0	0	0	0	0	0	0	0	0	0	0
	Carbon metabolism	ko:K15234	ccl	­	­	­	­	­	­	­	­	­	­	­	­	­	­	­	­	­	­	­	­
	Carbon metabolism	ko:K01595	ppc	0	7.95723	23.0649	32.0383	3.50736	0	4.36353	15.0014	1.05377	0.781308	5.15357	0	0	0	0	0	28.8217	25.5619	1.00896	0
	Carbon metabolism	M00374	DC/HB	4.44546	4.67095	31.7819	32.6819	5.23791	3.35966	2.49956	2.92694	0.239364	0.0726526	3.02067	0.198266	0.592281	3.68589	1.37938	1.60859	24.2185	39.4278	1.78985	0.765549
	Carbon metabolism	ko:K14534	abfD	0	0	0	0	0	0	0	0	0	0	0	0	63.1419	81.1951	0	0	36.8581	11.5861	0	0
	Carbon metabolism	M00375	HP/HB	4.73738	3.96816	41.7165	36.5279	4.63934	3.55967	0.532808	0.594539	0	0	4.5596	0.327089	1.00521	7.34259	0	0.124417	19.3261	36.0189	0.150033	0
	Carbon metabolism	ko:K01962	accA	0	6.11323	17.9707	23.8389	4.08343	0	7.72704	2.40897	1.15604	0	2.44985	0	0	0	5.22347	4.88527	23.0223	45.6222	2.42741	1.32375
	Carbon metabolism	ko:K02160	accB	0	8.00884	10.9872	9.65404	0.962037	0	8.53708	15.3785	0.833333	1.66667	1.31409	0	0	0	1.44295	0.595328	25.9949	23.2137	15.6734	4.54545
	Carbon metabolism	ko:K01961	accC	9.14062	8.00278	5.54265	37.4615	3.14945	1.84784	4.5015	4.23506	1.2561	0	4.00882	0	0	0	3.04907	4.47851	19.5763	27.6412	2.07467	0.816149
	Carbon metabolism	ko:K01963	accD	0.56243	11.0065	13.1341	31.9328	0.818583	0.40989	3.98769	6.68755	0	0	3.94847	0	0	0	1.34655	4.56291	21.4041	32.7642	0.543465	0
	Nitrogen metabolism	M00175	Nitrogen fixation	­	­	­	­	­	­	­	­	­	­	­	­	­	­	­	­	­	­	­	­
	Nitrogen metabolism	ko:K02586	nifD	0	0	0	0	0	0	0	0	0	0	0	0	0	0	0	0	0	0	0	0
	Nitrogen metabolism	ko:K02588	nifH	0	0	0	0	0	0	0	0	0	0	0	0	0	0	0	0	0	0	0	0
	Nitrogen metabolism	ko:K02591	nifK	0	0	0	0	0	0	0	0	0	0	0	0	0	0	0	0	0	0	0	0
	Nitrogen metabolism	M00804	Nitrification	0	0	0.705752	1.38167	0	0	0	0	0	0	0	0	54.2806	41.7642	0	0	14.6228	24.8133	0	0
	Nitrogen metabolism	ko:K10535	Hao	0	0	0	0	0	0	0	0	0	0	0	0	0	0	0	0	50	25	0	0
	Nitrogen metabolism	ko:K10945	amoB	0	0	0	0	0	0	0	0	0	0	0	0	0	70.1476	0	0	50	29.8524	0	0
	Nitrogen metabolism	ko:K10946	amoC	0	0	25	0	0	0	0	0	0	0	0	0	0	0	0	0	50	100	0	0
	Nitrogen metabolism	ko:K10944	amoA	0	0	0	0	0	0	0	0	0	0	0	0	85.7635	88.78	0	0	14.2365	11.22	0	0
	Nitrogen metabolism	M00531	Assimilatory nitrate reduction	0	1.45161	50.6869	51.2801	1.02912	2.71292	0	4.07876	0	0.521006	8.86769	1.51891	0	0	0.130865	0	6.79615	25.6665	0.729915	1.17889
	Nitrogen metabolism	ko:K00372	nasA	0	3.34829	27.0833	24.321	0	0	0	0	0	0	0	0	0	0	0	0	45.5552	62.8947	1.66667	1.78571
	Nitrogen metabolism	ko:K00360	nasB	0	0	34.9988	75	0	0	0	0	0	0	0	0	0	0	0	0	0	0	0	0
	Nitrogen metabolism	ko:K00367	narB	0	0	0	0	0	0	0	41.6667	0	0	0	0	0	0	0	0	0	0	0	0
	Nitrogen metabolism	ko:K00366	nirA	0	0	52.2957	63.5053	1.06412	5.53476	0	5.55842	0	1.13673	9.54404	3.29955	0	0	0.135108	0	4.06602	2.27245	0.646539	1.13673
	Nitrogen metabolism	ko:K01915	glnA	0	1.03381	34.8556	44.5704	0.686086	0.39655	3.153	3.10896	2.19614	0.446897	3.17084	0.076331	0.400853	2.09505	3.77574	4.65416	22.8676	30.7042	2.89164	1.68356
	Nitrogen metabolism	M00530	Dissimilatory nitrate reduction	0	0	4.58682	12.4048	0	0	0.999824	1.41789	0	0	0	0	8.98452	0.528268	0.499912	0.059518	3.62314	29.8006	0	0.607438
	Nitrogen metabolism	ko:K00362	nirb	0	0	6.45011	41.2465	0	0	1.66632	9.12475	0	0	0	0	0	0	0	0	17.6049	43.1139	0	0
	Nitrogen metabolism	ko:K00363	nirD	0	0	0.833636	31.25	0	0	0	16.6667	0	0	0	0	0	0	1.56225	6.25	0	14.5833	0	0
	Nitrogen metabolism	ko:K03385	nrfA	0	0	0	0	0	0	0	0	0	0	0	0	0	0	0	0	0	0	0	33.5736
	Nitrogen metabolism	ko:K15876	nrfH	­	­	­	­	­	­	­	­	­	­	­	­	­	­	­	­	­	­	­	­
	Nitrogen metabolism	M00529	Denitrification	0	0.336069	2.29708	4.799	0	0.0235979	0	0.310009	0	0	0	0	8.6943	11.0341	0	0	3.41289	32.3095	0	0
	Nitrogen metabolism	ko:K00370	narG	0	0	0	4.37157	0	0	0	0	0	0	0	0	0	0	0	0	25	24.3386	0	0
	Nitrogen metabolism	ko:K00371	narH	0	0	0.416672	2.20998	0	0	0	0	0	0	0	0	0	0	0	0	0	23.9648	0	0
	Nitrogen metabolism	ko:K00374	narI	0	0	0	0	0	0	0	0	0	0	0	0	0	0	0	0	0	23.9648	0	0
	Nitrogen metabolism	ko:K02567	napA	0	0	70	44.0888	0	0	0	2.08333	0	0	0	0	0	0	0	0	5	52.2959	0	0
	Nitrogen metabolism	ko:K02568	napB	0	0	0	0	0	0	0	0	0	0	0	0	0	0	0	0	0	25	0	0
	Nitrogen metabolism	ko:K00368	nirk	0	0	1.76569	0.198864	0	0.0994319	0	0	0	0	0	0	10.5723	45.7154	0	0	4.54338	26.2088	0	0
	Nitrogen metabolism	ko:K15864	nirS	0	0	0	0	0	0	0	0	0	0	0	0	0	0	0	0	0	50	0	0
	Nitrogen metabolism	ko:K00376	nosZ	0	0	0	0	0	0	0	0.357162	0	0	0	0	0	0	0	0	0.757854	74.1646	0	0
	Nitrogen metabolism	ko:K02305	norC	0	0	0	0	0	0	0	0	0	0	0	0	0	0	0	0	0.675919	44.8457	0	0
	Nitrogen metabolism	ko:K04561	norB	0	4.32744	0	5.08054	0	0.0805411	0	0	0	0	0	0	0	0	0	0	0	49.6366	0	0
	Phosphorous metabolism	ko:K01077	phoA	0	0	16.9115	14.9045	1.71894	0	1.9254	0	0	0	0	0	0	0	2.32707	11.1229	11.8782	36.347	0	0
	Phosphorous metabolism	ko:K01113	phoD	0	22.5443	14.8659	16.1073	4.32891	0	5.27581	5.48069	11.2338	1.31579	0	0	0	0	6.7282	5.16194	10.7271	25.8176	0.884947	0
	Phosphorous metabolism	ko:K02038, K02036, K02037, K02040	pstABCS	0.795077	0.160276	32.082	27.0901	4.80487	2.49978	3.17046	7.78287	7.80829	8.55399	2.96301	0	0.357284	1.25044	1.7981	1.84659	27.2119	30.3873	0.786564	0
	Phosphorous metabolism	ko:K07657	phoB	0	0	0	0	0	0	0.781189	0	0	0	0	0	0	0	3.71599	0	59.8154	48.9579	2.88428	0
	Phosphorous metabolism	ko:K02039	phoU	0	0	42.8102	42.1882	6.71525	0	0.947522	0	0	0	3.14492	0	0.640933	0	4.54489	38.107	12.1914	11.727	0.892857	0
	Phosphorous metabolism	ko:K07636	phoR	0	4.54545	13.0558	46.4738	14.0236	1.78582	14.2366	11.3695	0.568182	0	0	0	0	0	0.438588	0	17.02	9.58227	0.568182	0
	Phosphorous metabolism	ko:K02044	phnD	0	0	8.54235	0	10.5197	5.72917	0	0	4.66558	0	21.1372	0	2.78822	0	0	0	40.531	60.6254	0	0
	Phosphorous metabolism	ko:K02041	phnC	0	0	22.2631	0	4.16667	0	0	0	9.87474	0	9.33367	0	2.92323	0	0	0	47.5162	25	0	0
	Phosphorous metabolism	ko:K02042	phnE	0	0	14.6793	0	5.75634	0	0	0	4.97562	0	3.125	0	1.56238	0	0	0	49.6757	75	0	0
	Phosphorous metabolism	ko:K05813	ugpB	0	0	3.83054	6.58307	2.07734	1.6129	0	0	0	0	29.7107	6.5744	0	0	0	0	38.993	78.6414	0	0
	Phosphorous metabolism	ko:K01126	ugpQ	0	1	12.8323	40.381	5.47206	2.38095	2.70299	1.66716	4.54035	0	4.54378	2.89286	0	0	5.4804	2.38095	11.9017	24.5124	0.265909	0
	Phosphorous metabolism	ko:K05814	ugpA	0	0	0.645043	17.3214	5.2676	0	0	0	0	0	3.27381	0	0	0	0	0	11.4687	33.5889	0	0
	Phosphorous metabolism	ko:K05816	ugpC	0	0	0.980171	1	68.4632	73.6288	0	0	0	0	0	0	0	0	0	0	16.1331	23.3712	0	0
	Phosphorous metabolism	ko:K05815	ugpE	0	0	1.40858	19.375	1.56232	0	0	0	0	0	21.5714	0	0	0	0	0	7.45575	48.538	0	0
	Phosphorous metabolism	ko:K03306	pit	10.6703	1.19061	7.40198	40.4528	0	0.595306	4.65361	0.595306	8.20103	0	0	0	2.08202	15.2663	0	0	34.5345	24.684	2.06181	0.735294
	Phosphorous metabolism	ko:K01083	appA	0	0	2.5645	3.57143	0	0	1.81512	0	10.214	0	0	0	0	0	0	0	25.8853	10	0	0
	Sulfate metabolism	M00176	Assimilatory sulfate reduction	0.0483925	0.59184	31.6067	31.5182	1.62413	4.20138	2.20031	4.71483	1.55618	0.523189	2.01691	0.270157	1.54811	14.3827	1.46746	5.95193	44.317	33.2114	1.87813	0.513958
	Sulfate metabolism	ko:K00956	cysN	0	0.581481	39.6843	51.3877	0	0	8.55514	11.9181	0	0	0	0	0	0	0	0	43.9284	31.8818	0	0
	Sulfate metabolism	ko:K00860	cysC	0.367579	2.5	30.1987	37.7783	5	25	0	0	11.7059	0	0.740822	0	0	0	2.63889	2.77827	0	0	0	0
	Sulfate metabolism	ko:K00957	cysD	0	1.09563	32.5696	37.8857	5.18812	4.74146	2.95565	3.05346	0	0	0	0	0	0	1.63639	4.66751	52.0818	47.1732	0	0
	Sulfate metabolism	ko:K00380	cysJ	0	0	7.63158	0	0.694406	0	0	0.431171	0	0	0	0	0	0	0	43.8023	62.3344	55.7665	25.5263	0
	Sulfate metabolism	ko:K00381	cysI	0	1.6129	24.4834	10.635	0.2125	5.25332	0.858271	6.9333	0	0	6.27491	1.65838	0	0	0.609296	5.24931	48.4806	55.2436	3.19123	2.18116
	Sulfate metabolism	ko:K00390	cysH	0.344765	1.20925	37.991	49.1963	6.47003	16.4856	1.03446	3.05952	1.68751	0	0	0	0.253749	0	0.308642	0	39.6255	27.1354	1.27075	0
	Sulfate metabolism	ko:K00392	sir	0	0.520812	21.8906	26.3347	1.14553	4.96304	2.70656	2.12736	2.55883	1.09862	9.05304	0.811694	6.90009	37.1212	0.627663	2.54723	31.4811	20.1724	0	0
	Sulfate metabolism	ko:K00958	sat	0	0	40.1904	12.1795	4.12513	0	0	0	5.99435	5	0.279276	0	1.30889	10.0962	25.7796	48.9423	10.4806	2.08333	0	0
	Sulfate metabolism	ko:K13811	PAPSS	­	­	­	­	­	­	­	­	­	­	­	­	­	­	­	­	­	­	­	­
	Aggregate formation	map05111, map02025, map02026	Biofilm formation	2.90187	3.647	10.0691	16.4531	1.6031	0.711771	0.96581	1.64807	1.1884	0.923667	3.17326	0.0935991	1.66975	1.05659	2.46111	11.3391	28.4779	37.5685	2.4797	0.644112
	Aggregate formation	ko:K16692	wzc	0	0	12.0657	3.06891	0	0	0	0	0	0	0	0	0	0	0	0	20.486	59.0044	0	0
	Aggregate formation	ko:K01991	wza	0.713591	10.5191	0	0	0.216131	0	0.928467	4.47318	7.97087	0.657895	0	0	0.39219	1.12959	2.02041	8.22864	47.5581	65.2997	2.35314	1.31579
	Aggregate formation	ko:K00903	epsB	0	0	0	0	67.8578	100	0	0	0	0	0	0	0	0	0	0	0	0	0	0
	Aggregate formation	ko:K10107	kpsE	0	0	0	0	0	0	0	0	0	0	0	0	0	0	0	0	97.369	50	0	0
	Aggregate formation	ko:K09689	kpsT	0	0	0	0	0	0	0	0	0	0	0	0	0	0	0	0	9.97251	8.33333	0	0
	Aggregate formation	ko:K16554	exoP	0.726351	10.1799	0	0	0	0	0	0	0	0	0	0	0	0	4.02239	17.4052	22.901	34.2986	3.64239	0
	Aggregate formation	ko:K16710	wcaK	0	0	0	0	0	0	0	0	0	0	0	0	0	0	0	0	32.5	0	0	0
	Aggregate formation	ko:K03208	wcaI	0	0	0	0	0	0	0	25	0	0	0	0	0	0	0	0	67.8584	37.5	20	12.5
	Aggregate formation	ko:K03606	wcaJ	0	0	0	0	0	0	14.6715	4.97358	0.892857	0	0	0	0	0	8.91482	3.47253	41.9087	77.6614	4.81591	3.0021
	Aggregate formation	map00540	LPS biosynthesis	2.05136	3.90916	14.5532	14.302	2.18529	1.78595	4.71463	7.02901	1.85968	4.37389	1.30627	0	0.59988	0.753879	1.2868	5.60176	31.944	42.6262	3.03406	0.841894
	Aggregate formation	ko:K09691	wzt	0	34.2317	12.4521	1.3159	0.850194	2.6318	4.59354	6.66667	17.4309	8.12588	0	0	0	0	3.15876	8.3886	15.8142	22.7615	8.90642	0
	Aggregate formation	ko:K07091	lptF	0	0	0	0	0	0	3.90497	11.9485			4.45377	0	0	0	1.92308	14.1929	39.5335	50.0726	3.84615	0
	Aggregate formation	ko:K11720	lptG	0	0	0	0	8.15847	2.08333	0	0	0	0	9.00098	0	0	0	0	9.16667	32.525	45	1.28201	0
	Aggregate formation	ko:K11719	lptC	0	0	0	0	0	0	0	0	0	0	0	0	0	0	0	0	89.2857	100	0	0
	Aggregate formation	ko:K06861	lptB	1.51515	2.08375	0	0	1.605	0	2.75957	2.38095	0.396993	0	13.2487	0	0	0	6.281	14.8529	18.4752	52.4136	0.423712	0
	Aggregate formation	ko:K09774	lptA	0	19.1679	0	0	0	0	0	0	3.42526	0	0	0	0	0	0	0	42.2307	71.6642	0	0
	Weathering	map01053	Biosynthesis siderophore	0	0	27.8675	37.5214	1.18275	3.12521	1.13636	2.08347	0.954411	0	0	0	0	0	0	0	57.7433	30.9632	0	0
	Weathering	ko:K00117	gcd	1.35045	11.6042	0	0	0	0	6.51872	3.9479	0	0	23.0435	0	0	0	2.18454	7.1927	21.0969	23.9903	2.46431	0.574797
	Weathering	ko:K03117	tatB	1.47059	0	6.44231	33.0934	0	0	0	0	0	0	0	0	0	0	0	0	43.3138	28.6878	0	0
	Weathering	ko:K16088	fhuE	0	0	0	0	0	0	0	0	0	0	0	0	0	0	0	0	50	0	0	0
	Carbohydrates utilization	ko:K19668	CBH2	0	0	14.5846	51.2165	0	0	0	0	0	0	0	0	0	0	0	0	9.16488	30.4577	0	0
	Carbohydrates utilization	ko:K01728	Pectate lyase	0	0	0	62.4147	0	0	1.28205	5.13689	0	0	0	0	0	0	2.83211	0.94351	2.5641	23.3552	0	0
	Carbohydrates utilization	ko:K01181	Xylanase	0	0	5.1404	41.5945	0	0.189442	0.26882	3.32471	1.78649	0	0	0	0	0	3.57081	0	0	18.69	0	0.378884
	Carbohydrates utilization	ko:K01190	lacZ	2.40536	3.1044	2.41586	15.6234	5.32633	2.38037	4.29455	16.4012	0.306684	0	11.3243	6.21765	0	0	3.79613	1.19066	6.41854	25.1653	0	1.19066
	Carbohydrates utilization	ko:K01206	FUCA	7.01312	8.59599	1.25	22.8995	12.3937	8.33333	35.2934	11.24	0	0	0	0	0	0	0	0	2.5	0	0	0
	Carbohydrates utilization	ko:K01183	Chitinase	0	0	2.69415	61.2112	1.05933	0	6.6268	9.45282	3.72368	2.96455	0	0	0	0	0	0	9.6143	4.93669	0	0
	Carbohydrates utilization	ko:K01178	Glucoamylase	0	0	2.63769	60.4876	0	0	2.79084	17.7063	29.5691	0	0	0	0	0	0	0	4.06105	9.95412	0	0
	Carbohydrates utilization	ko:K01209	abfa	3.36794	6.33528	13.2879	62.034	20.9867	2.49989	8.84915	3.3122	0	0	0	0	0	0	0	0	1.42842	13.8451	0	1.88758
	Cellular stress	map03410	Base excision repair	1.3285	4.36255	25.6275	28.8859	5.60046	0.839016	4.67045	6.19311	0.790556	0.21645	5.05344	0	0.236987	4.04599	2.07421	3.87189	20.1437	32.0374	2.66667	0.512266
	Cellular stress	map03430	Mismatch repair	0.822931	5.61698	22.588	26.0229	4.73405	3.53553	4.02614	6.09353	0.287716	0.294599	6.7492	0	0.154863	2.75388	1.66774	6.46409	19.2494	32.3726	4.06177	1.32017
	Cellular stress	map03440	Homologous recombination	2.21505	5.25912	24.7512	27.5962	5.24463	4.3798	3.63192	4.8189	0.611257	0.0640233	7.07879	0.0213524	0.0461911	0.88349	1.78506	5.98601	20.0373	34.2536	3.82888	0.912517
	Cellular stress	ko:K13993	HSP20	2.11494	8.14867	55.4318	15.0824	1.01045	0.115509	2.54314	1.81985	0.028779	0	2.86202	0	0	0	0.770521	2.14261	10.6745	59.4467	1.17546	0.328931
	Cellular stress	ko:K04077	groEL	3.07539	6.14349	42.0955	32.6565	1.33167	0.395756	0.937729	1.83155	0.243013	0.0920779	2.76869	0	0	0	1.1919	2.96987	14.3134	28.7976	5.10037	7.93992
	Cellular stress	ko:K04043	dnaK	1.68383	3.13446	26.3317	22.9472	1.57266	0.509982	2.39731	4.66588	0.426809	0	2.1692	0	0.989997	3.92714	1.11349	5.0132	18.7012	36.2694	2.938	1.56193
	Cellular stress	ko:K01087	otsb	5.30462	0	46.5752	78.6932	0	0	2.67857	0	0	0	1.78571	0	0	0	0	0	17.2814	14.4886	0	0
	Cellular stress	map02040	Flagellar assembly	0	0	0	0	0	0	0	0	0	0	0	0	0	0	0	0	0	0	19.9704	4.37379
	Cellular stress	ko:K02652	pilB	1.21564	5.89603	7.55682	1.54127	11.2743	2.50626	0.126878	0	0	0.971706	4.45816	0	0	0	8.46525	47.3676	18.2506	20.7757	0	0
	Cellular stress	ko:K02653	pilC	3.39532	3.69539	9.82207	1.0014	1.57077	0	0.307904	0	0	0	3.02617	0.255143	0	0	9.70683	50.6351	14.8885	24.1214	10.5097	3.20646
	Cellular stress	ko:K02662	pilM	2.14284	9.03858	6.8413	2.05744	0.451171	0	0	0	0.160773	0	9.11277	0	0	0	6.19485	43.9876	24.138	18.4636	13.1508	1.13429
	Cellular stress	ko:K02666	pilQ	0.346589	7.76523	0	0	0.898893	0	0	0	0.523031	0.490341	4.16409	0	0	0	7.81605	3.50624	29.904	49.5548	1.52946	2.65761

## Sheet: Table S9
	Metabolism	KEGG	Pathway/Module/ Gene	baseMean	log2FoldChange	lfcSE	stat	pvalue	padj
	Carbon metabolism	M00165	Calvin cycle	1338.23	-0.445718	0.297983	-1.49579	0.134709	0.274464
	Carbon metabolism	ko:K00927	pgk	96.1584	-0.350617	0.323708	-1.08313	0.278753	0.474444
	Carbon metabolism	ko:K00855	prk	43.5565	-2.39415	0.660254	-3.62611	0.000287728	0.00364271
	Carbon metabolism	ko:K01601	rbcl	183.585	-2.24604	0.587381	-3.82382	0.000131398	0.00187985
	Carbon metabolism	ko:K01602	rbcs	49.8174	-3.26033	0.825365	-3.95017	7.80968e-05	0.00125307
	Carbon metabolism	M00163	Photosystem I	27.3192	-2.47026	0.865701	-2.85348	0.00432432	0.0213857
	Carbon metabolism	M00161	Photosystem II	27.3814	-2.90804	0.795921	-3.65368	0.000258511	0.00213297
	Carbon metabolism	ko:K06281	hhyl	1051.44	-0.800718	0.616966	-1.29783	0.194345	0.377182
	Carbon metabolism	ko:K06282	hhys	499.109	-0.95099	0.591067	-1.60894	0.10763	0.254534
	Carbon metabolism	M00173	rTCA	2397.09	0.509783	0.168613	3.02339	0.00249956	0.013735
	Carbon metabolism	ko:K00169	porA	15.7831	1.72365	0.869624	1.98206	0.0474725	0.152305
	Carbon metabolism	ko:K00170	porB	17.0625	-0.211141	0.748793	-0.281976	0.777962	0.878213
	Carbon metabolism	ko:K00031	idh1	220.075	0.977804	0.241204	4.05385	5.03821e-05	0.000890592
	Carbon metabolism	ko:K00174	korA	182.64	0.718341	0.446988	1.60707	0.108039	0.254979
	Carbon metabolism	ko:K00175	korB	106.251	0.835907	0.536513	1.55804	0.119224	0.271978
	Carbon metabolism	ko:K15230	acIA	0.199346	-0.10014	3.50172	-0.0285975	0.977186	NA
	Carbon metabolism	ko:K15231	acIB	0	NA	NA	NA	NA	NA
	Carbon metabolism	ko:K15232	ccsA	2.89584	-4.19365	1.61063	-2.60374	0.00922121	0.0484769
	Carbon metabolism	ko:K15234	ccl	0	NA	NA	NA	NA	NA
	Carbon metabolism	ko:K01595	ppc	53.1795	-0.685917	0.40535	-1.69216	0.0906155	0.227656
	Carbon metabolism	M00374	DC/HB	1698.06	0.517864	0.154369	3.3547	0.000794502	0.00533592
	Carbon metabolism	ko:K14534	abfD	20.3622	2.43176	0.635814	3.82463	0.000130966	0.00187985
	Carbon metabolism	M00375	HP/HB	680.445	0.436885	0.14742	2.96353	0.00304129	0.0160628
	Carbon metabolism	ko:K01962	accA	71.5491	0.437427	0.31775	1.37664	0.168625	0.344797
	Carbon metabolism	ko:K02160	accB	34.8395	-0.979986	0.589593	-1.66214	0.0964849	0.23678
	Carbon metabolism	ko:K01961	accC	122.474	-0.13583	0.257726	-0.527033	0.598171	0.754937
	Carbon metabolism	ko:K01963	accD	60.0145	-0.118197	0.31033	-0.380874	0.703297	0.830336
	Nitrogen metabolism	M00175	Nitrogen fixation	0	NA	NA	NA	NA	NA
	Nitrogen metabolism	ko:K02586	nifD	0	NA	NA	NA	NA	NA
	Nitrogen metabolism	ko:K02588	nifH	0	NA	NA	NA	NA	NA
	Nitrogen metabolism	ko:K02591	nifK	0	NA	NA	NA	NA	NA
	Nitrogen metabolism	M00804	Nitrification	858.702	2.53765	0.419279	6.05242	1.42686e-09	3.88105e-08
	Nitrogen metabolism	ko:K10535	Hao	18.4099	0.754673	3.23566	0.233236	0.815578	0.899901
	Nitrogen metabolism	ko:K10945	amoB	55.5313	4.73938	1.39486	3.39775	0.000679417	0.00711924
	Nitrogen metabolism	ko:K10946	amoC	304.898	2.52708	0.252557	10.006	1.43453e-23	3.31449e-20
	Nitrogen metabolism	ko:K10944	amoA	180.121	2.84685	0.38667	7.3625	1.80498e-13	4.38989e-11
	Nitrogen metabolism	M00531	Assimilatory nitrate reduction	117.815	0.161782	0.305377	0.529777	0.596267	0.728919
	Nitrogen metabolism	ko:K00372	nasA	25.9513	3.50763	0.526483	6.66237	2.69445e-11	3.99674e-09
	Nitrogen metabolism	ko:K00360	nasB	5.83904	2.39848	1.13888	2.10599	0.0352049	0.126404
	Nitrogen metabolism	ko:K00367	narB	2.67502	4.28027	1.48247	2.88725	0.00388626	0.0257284
	Nitrogen metabolism	ko:K00366	nirA	84.4719	-0.5573	0.400168	-1.39266	0.163721	0.33805
	Nitrogen metabolism	ko:K01915	glnA	701.041	1.65563	0.178343	9.28341	1.64138e-20	1.51697e-17
	Nitrogen metabolism	M00530	Dissimilatory nitrate reduction	397.483	2.49669	0.894403	2.79147	0.00524698	0.0245156
	Nitrogen metabolism	ko:K00362	nirb	29.5502	1.66764	0.579286	2.87878	0.00399214	0.0263539
	Nitrogen metabolism	ko:K00363	nirD	6.2556	-0.898607	0.777266	-1.15611	0.247635	0.440632
	Nitrogen metabolism	ko:K03385	nrfA	5.77557	6.09703	1.29509	4.70779	2.50417e-06	7.56324e-05
	Nitrogen metabolism	ko:K15876	nrfH	1.53942	4.86494	2.50549	1.94172	0.0521714	0.161368
	Nitrogen metabolism	M00529	Denitrification	968.594	2.02651	0.898757	2.25479	0.0241467	0.0763709
	Nitrogen metabolism	ko:K00370	narG	195.944	2.99279	1.40479	2.13042	0.0331372	0.121585
	Nitrogen metabolism	ko:K00371	narH	117.215	2.15831	1.66133	1.29915	0.193894	0.376622
	Nitrogen metabolism	ko:K00374	narI	9.59582	21.3167	3.39071	6.2868	NA	NA
	Nitrogen metabolism	ko:K02567	napA	35.247	4.28846	0.783758	5.47167	4.45824e-08	2.16858e-06
	Nitrogen metabolism	ko:K02568	napB	2.08605	5.40256	2.81803	1.91714	0.0552204	0.167657
	Nitrogen metabolism	ko:K00368	nirk	246.95	-0.0492796	0.514446	-0.0957915	0.923686	0.960506
	Nitrogen metabolism	ko:K15864	nirS	126.861	24.7122	3.38393	7.30281	NA	NA
	Nitrogen metabolism	ko:K00376	nosZ	125.574	4.91255	1.48674	3.30423	NA	NA
	Nitrogen metabolism	ko:K02305	norC	35.3536	1.39464	1.36872	1.01894	NA	NA
	Nitrogen metabolism	ko:K04561	norB	93.4865	10.1322	2.03298	4.98391	NA	NA
	Phosphorous metabolism	ko:K01077	phoA	47.2855	-1.48893	0.383894	-3.87851	0.0001051	0.00157971
	Phosphorous metabolism	ko:K01113	phoD	58.3921	-1.8424	0.458612	-4.01733	5.88617e-05	0.00101115
	Phosphorous metabolism	ko:K02038, K02036, K02037, K02040	pstABCS	35.3801	-1.91862	0.544244	-3.65797	0.00108473	0.000589389
	Phosphorous metabolism	ko:K07657	phoB	18.3407	-0.764429	0.472744	-1.617	0.105877	0.251677
	Phosphorous metabolism	ko:K02039	phoU	33.4213	-0.663402	0.373399	-1.77666	0.0756242	0.201999
	Phosphorous metabolism	ko:K07636	phoR	41.3605	-1.22225	0.347361	-3.51866	0.000433735	0.00499823
	Phosphorous metabolism	ko:K02044	phnD	34.6555	-1.94114	0.562389	-3.45159	0.000557295	0.00611701
	Phosphorous metabolism	ko:K02041	phnC	5.04248	-2.65045	1.15387	-2.29701	0.021618	0.0899973
	Phosphorous metabolism	ko:K02042	phnE	6.57846	-1.68845	0.855243	-1.97423	0.0483553	0.153997
	Phosphorous metabolism	ko:K05813	ugpB	97.2594	-0.155252	0.317829	-0.488475	0.625214	0.775184
	Phosphorous metabolism	ko:K01126	ugpQ	60.665	-1.13221	0.353766	-3.20046	0.00137211	0.0120313
	Phosphorous metabolism	ko:K05814	ugpA	23.0738	-1.48191	0.658068	-2.25191	0.0243279	0.0986999
	Phosphorous metabolism	ko:K05816	ugpC	31.4042	0.365045	0.551531	0.661876	0.508051	0.691722
	Phosphorous metabolism	ko:K05815	ugpE	14.3921	-0.951757	0.554853	-1.71533	0.0862843	0.220165
	Phosphorous metabolism	ko:K03306	pit	38.0558	0.05073	0.409616	0.123848	0.901436	0.948653
	Phosphorous metabolism	ko:K01083	appA	27.168	-2.90983	0.696862	-4.17562	2.97181e-05	0.000589389
	Sulfate metabolism	M00176	Assimilatory sulfate reduction	477.964	-0.287532	0.194918	-1.47514	0.140175	0.281259
	Sulfate metabolism	ko:K00956	cysN	63.131	-0.160855	0.37554	-0.428331	0.66841	0.805552
	Sulfate metabolism	ko:K00860	cysC	22.5231	-2.15562	0.751559	-2.86819	0.00412822	0.0270206
	Sulfate metabolism	ko:K00957	cysD	66.5454	0.0725064	0.450551	0.160928	0.87215	0.932006
	Sulfate metabolism	ko:K00380	cysJ	36.5851	0.550338	0.850723	0.646906	0.517693	0.70031
	Sulfate metabolism	ko:K00381	cysI	113.683	-1.0387	0.262631	-3.95497	7.65428e-05	0.00124107
	Sulfate metabolism	ko:K00390	cysH	62.4624	-0.551051	0.288194	-1.91208	0.0558654	0.168364
	Sulfate metabolism	ko:K00392	sir	138.571	0.434001	0.366983	1.18262	0.23696	0.430084
	Sulfate metabolism	ko:K00958	sat	27.3053	-1.17505	0.690667	-1.70133	0.0888814	0.224193
	Sulfate metabolism	ko:K13811	PAPSS	1.04752	0.770743	2.44335	0.315446	0.752423	NA
	Aggregate formation	map05111, map02025, map02026	Biofilm formation	2065.14	-0.90596	0.337536	-2.68404	0.00727389	0.0249776
	Aggregate formation	ko:K16692	wzc	77.5667	-0.21242	0.400844	-0.529932	0.596159	0.754134
	Aggregate formation	ko:K01991	wza	0	NA	NA	NA	NA	NA
	Aggregate formation	ko:K00903	epsB	7.08136	-2.11168	1.25517	-1.68239	0.0924941	0.230279
	Aggregate formation	ko:K10107	kpsE	7.89288	-2.93783	1.01065	-2.90686	0.00365079	0.0247396
	Aggregate formation	ko:K09689	kpsT	10.5567	-2.84266	0.878247	-3.23675	0.001209	0.0108905
	Aggregate formation	ko:K16554	exoP	107.102	-0.177634	0.39532	-0.449342	0.653185	0.794932
	Aggregate formation	ko:K16710	wcaK	2.91576	0.0249413	1.15862	0.0215267	0.982826	0.991283
	Aggregate formation	ko:K03208	wcaI	3.76916	-0.0574828	0.93965	-0.0611747	0.95122	0.975543
	Aggregate formation	ko:K03606	wcaJ	29.6246	1.20955	0.397365	3.04393	0.00233509	0.0181048
	Aggregate formation	map00540	LPS biosynthesis	468.726	-0.909483	0.162208	-5.6069	2.05977e-08	3.5737e-07
	Aggregate formation	ko:K09691	wzt	32.7039	-1.31576	0.366141	-3.59359	0.00032615	0.00399772
	Aggregate formation	ko:K07091	lptF	17.9582	-0.913656	0.50032	-1.82614	0.0678287	0.188024
	Aggregate formation	ko:K11720	lptG	14.9809	-0.758283	0.595904	-1.27249	0.203199	0.390104
	Aggregate formation	ko:K11719	lptC	8.00041	1.88827	0.837742	2.254	0.0241959	0.0983763
	Aggregate formation	ko:K06861	lptB	26.7298	0.136063	0.383632	0.35467	0.722837	0.841527
	Aggregate formation	ko:K09774	lptA	28.0046	-1.36008	0.651239	-2.08845	0.036757	0.129791
	Weathering	map01053	Biosynthesis siderophore	42.2583	-1.33243	0.426699	-3.12264	0.00179235	0.00807719
	Weathering	ko:K00117	gcd	88.5442	-0.145159	0.737249	-0.196892	0.843912	0.917796
	Weathering	ko:K03117	tatB	31.6571	-0.500596	0.407223	-1.22929	0.218963	0.40915
	Weathering	ko:K16088	fhuE	1.38189	-3.10112	2.68341	-1.15567	0.247818	NA
	Carbohydrates utilization	ko:K19668	CBH2	61.011	4.52859	0.61205	7.39905	1.37164e-13	3.60705e-11
	Carbohydrates utilization	ko:K01728	Pectate lyase	30.4675	1.47615	0.89081	1.65709	0.0975023	0.238138
	Carbohydrates utilization	ko:K01181	Xylanase	70.4971	1.50102	0.736491	2.03807	0.0415433	0.140639
	Carbohydrates utilization	ko:K01190	lacZ	81.2524	-1.20744	0.468973	-2.57466	0.0100339	0.0513729
	Carbohydrates utilization	ko:K01206	FUCA	21.8087	0.526602	0.505696	1.04134	0.297717	0.493631
	Carbohydrates utilization	ko:K01183	Chitinase	59.2281	-1.00173	0.401846	-2.49283	0.012673	0.0612571
	Carbohydrates utilization	ko:K01178	Glucoamylase	46.3439	-0.235575	0.521673	-0.451576	0.651574	0.794583
	Carbohydrates utilization	ko:K01209	abfa	35.9823	1.26898	0.421929	3.00756	0.00263354	0.0196143
	Cellular stress	map03410	Base excision repair	481.261	-0.541591	0.135295	-4.00304	6.25348e-05	0.00047173
	Cellular stress	map03430	Mismatch repair	1122.23	-0.57479	0.0874941	-6.56947	5.04935e-11	2.50304e-09
	Cellular stress	map03440	Homologous recombination	1370.51	-0.488038	0.0812021	-6.01016	1.85338e-09	4.62001e-08
	Cellular stress	ko:K13993	HSP20	276.995	0.283017	0.431053	0.656572	0.511456	0.694714
	Cellular stress	ko:K04077	groEL	2461.04	0.327959	0.182053	1.80145	0.0716322	0.194381
	Cellular stress	ko:K04043	dnaK	886.39	0.703134	0.165356	4.25224	2.11639e-05	0.000450684
	Cellular stress	ko:K01087	otsb	21.7059	-0.558459	0.550511	-1.01444	0.310374	0.505195
	Cellular stress	map02040	Flagellar assembly	836.691	-0.291038	0.544235	-0.534764	0.592813	0.716746
	Cellular stress	ko:K02652	pilB	283.552	-0.26053	0.365625	-0.71256	0.476118	0.663893
	Cellular stress	ko:K02653	pilC	166.639	-0.519308	0.357696	-1.45181	0.146553	0.314257
	Cellular stress	ko:K02662	pilM	191.916	-0.32438	0.32837	-0.987849	0.323227	0.518082
	Cellular stress	ko:K02666	pilQ	182.036	-0.957206	0.327022	-2.92703	0.00342212	0.0236731
